# Supplementary material for: Identification of candidate cancer drivers by integrative Epi-DNA and Gene Expression (iEDGE) data analysis
Source: Sci Rep. 2019 Nov 15;9:16904. doi: 10.1038/s41598-019-52886-z (PMC6858347; doi:10.1038/s41598-019-52886-z)
Supplement: Supplementary file 2 — Supplementary Tables [file 41598_2019_52886_MOESM2_ESM.xlsx]

## Sheet: S1
Table S1: Differential Expression of Cis Genes in Somatic Copy Number Alterations (SCNA) in TCGA Breast Cancer
CN Unique Name	CN Descriptor	CN Direction	Cis Gene Symbol	Cis Gene Description	Fold Change	Adjust P-Value Across CNs	T statistic	High Expression Class	Mean Expression Class 0 (unlogged)	Mean Expression Class 1 (unlogged)	Standard Deviation Class 0 (unlogged)	Standard Deviation Class 1 (unlogged)	Mean Expression Class 0 (logged)	Mean Expression Class 1 (logged)	Standard Deviation Class 0 (logged)	Standard Deviation Class 1 (logged)	Sample Size Class 0	Sample Size Class 1	Limma logFC	Limma AveExpr	Limma P.Value	Limma adj.P.Val	Limma B
AmplificationPeak2	1q21.3	Amplification	TARS2	threonyl-tRNA synthetase 2, mitochondrial (putative)	1.57292	1.32e-65	18.5272	case	634.334	1034.69	182.06	461.552	9.25497	9.90842	0.404507	0.542429	286	764	0.653442	9.73043	7.98e-67	7.98e-66	140.502
AmplificationPeak2	1q21.3	Amplification	ENSA	endosulfine alpha	1.48404	1.64e-53	16.4362	case	4375.11	6785.55	1298.5	3873.46	12.0416	12.6111	0.383396	0.536719	286	764	0.569535	12.456	1.7e-54	8.52e-54	112.227
AmplificationPeak2	1q21.3	Amplification	RPRD2	regulation of nuclear pre-mRNA domain containing 2	1.47948	4.13e-44	14.7043	case	1489.58	2269.83	437.544	946.521	10.4704	11.0355	0.479719	0.579729	286	764	0.565086	10.8816	6.03e-45	2.01e-44	90.344
AmplificationPeak2	1q21.3	Amplification	GOLPH3L	golgi phosphoprotein 3-like	1.5321	9.71e-35	12.8296	case	1114.6	1814.46	453.161	1185.44	10.0122	10.6278	0.57764	0.730471	286	764	0.615511	10.4601	2.08e-35	5.21e-35	68.5079
AmplificationPeak2	1q21.3	Amplification	MCL1	myeloid cell leukemia 1	1.32404	2.14e-28	11.4464	case	7694.58	10231.7	2922.37	4397.74	12.8183	13.2232	0.507417	0.511231	286	764	0.404943	13.1129	5.67e-29	1.13e-28	53.7978
AmplificationPeak2	1q21.3	Amplification	HORMAD1	HORMA domain containing 1	1.81865	5.47e-06	4.52183	case	21.4557	75.1799	94.1936	240.743	1.14583	2.0087	2.04222	2.97792	286	764	0.862871	1.77367	3.41e-06	5.69e-06	2.21344
AmplificationPeak3	1q44	Amplification	TFB2M	transcription factor B2, mitochondrial	1.59296	1.91e-76	20.3073	case	388.629	633.262	109.705	229.93	8.55052	9.22224	0.402357	0.498477	281	769	0.671714	9.04247	6.95e-78	5.35e-76	165.835
AmplificationPeak3	1q44	Amplification	SH3BP5L	SH3-binding domain protein 5-like	1.55388	8.22e-73	19.715	case	794.209	1245.63	225.267	431.49	9.57198	10.2079	0.459978	0.46393	281	769	0.635872	10.0377	3.77e-74	1.45e-72	157.261
AmplificationPeak3	1q44	Amplification	ADSS	adenylosuccinate synthase	1.5677	5.55e-69	19.0925	case	1513.42	2393.73	475.072	846.812	10.4924	11.141	0.466029	0.495201	281	769	0.648651	10.9674	2.8e-70	7.18e-69	148.378
AmplificationPeak3	1q44	Amplification	ZNF672	zinc finger protein 672	1.52134	1.21e-68	19.0357	case	727.355	1105.92	236.492	377.906	9.43537	10.0407	0.478505	0.448037	281	769	0.605342	9.87871	6.26e-70	1.21e-68	147.575
AmplificationPeak3	1q44	Amplification	FH	fumarate hydratase	1.55962	2.18e-67	18.8264	case	1396.41	2202.09	477.766	834.009	10.3745	11.0156	0.456519	0.500033	281	769	0.641197	10.8441	1.21e-68	1.86e-67	144.623
AmplificationPeak3	1q44	Amplification	AHCTF1	AT hook containing transcription factor 1	1.51848	1.41e-51	16.0888	case	1418.89	2205.31	446.951	863.724	10.3993	11.0019	0.467471	0.56093	281	769	0.602624	10.8406	1.6e-52	2.05e-51	107.644
AmplificationPeak3	1q44	Amplification	SDCCAG8	serologically defined colon cancer antigen 8	1.37384	3.04e-50	15.8474	case	447.663	623.88	108.403	202.269	8.76388	9.2221	0.375613	0.428396	281	769	0.458216	9.09947	3.59e-51	3.95e-50	104.545
AmplificationPeak3	1q44	Amplification	HNRNPU	heterogeneous nuclear ribonucleoprotein U (scaffold attachment factor A)	1.23083	2.59e-48	15.4931	case	11232.5	13877	2018.62	2736.8	13.433	13.7326	0.254918	0.285313	281	769	0.299632	13.6524	3.29e-49	3.16e-48	100.047
AmplificationPeak3	1q44	Amplification	DESI2	desumoylating isopeptidase 2	1.5178	8.29e-41	14.0657	case	1102.12	1698.93	500.132	837.514	9.98745	10.5894	0.577543	0.627063	281	769	0.60198	10.4283	1.35e-41	1.16e-40	82.5991
AmplificationPeak3	1q44	Amplification	ZNF669	zinc finger protein 669	1.46583	6.96e-36	13.0692	case	101.084	152.589	36.5417	68.0078	6.57823	7.12994	0.539477	0.628315	281	769	0.551715	6.98229	1.42e-36	1.09e-35	71.1036
AmplificationPeak3	1q44	Amplification	PGBD2	piggyBac transposable element derived 2	1.38701	3.56e-31	12.0655	case	160.215	223.845	59.3063	90.2682	7.23355	7.70553	0.575019	0.556363	281	769	0.471979	7.57922	8.76e-32	6.13e-31	60.1459
AmplificationPeak3	1q44	Amplification	ZNF496	zinc finger protein 496	1.44076	4.23e-31	12.0487	case	258.438	382.065	95.7637	171.83	7.91457	8.44139	0.570677	0.647009	281	769	0.526827	8.3004	1.05e-31	6.72e-31	59.9685
AmplificationPeak3	1q44	Amplification	COX20	COX20 cytochrome c oxidase assembly factor	1.39791	2.11e-26	10.9851	case	920.474	1314.12	385.78	632.077	9.73071	10.214	0.579478	0.649273	281	769	0.483271	10.0846	5.99e-27	3.55e-26	49.0991
AmplificationPeak3	1q44	Amplification	CNST	consortin, connexin sorting protein	1.34159	2.79e-26	10.9568	case	743.302	1009.35	251.012	398.961	9.44931	9.87325	0.533802	0.562923	281	769	0.423939	9.75979	7.93e-27	4.36e-26	48.8203
AmplificationPeak3	1q44	Amplification	ZNF692	zinc finger protein 692	1.5437	2.04e-25	10.7501	case	427.559	676.372	270.336	490.845	8.51415	9.14054	0.815585	0.843678	281	769	0.626388	8.97291	6.06e-26	3.11e-25	46.804
AmplificationPeak3	1q44	Amplification	SMYD3	SET and MYND domain containing 3	1.56609	3.25e-23	10.2121	case	354.732	597.088	223.511	519.545	8.24954	8.89671	0.810922	0.942905	281	769	0.647164	8.72351	1.04e-23	5.03e-23	41.7017
AmplificationPeak3	1q44	Amplification	CHML	choroideremia-like (Rab escort protein 2)	1.602	7.97e-23	10.1148	case	577.777	949.506	400.838	762.996	8.87922	9.55909	0.956581	0.967615	281	769	0.679872	9.37714	2.59e-23	1.17e-22	40.8018
AmplificationPeak3	1q44	Amplification	ZNF124	zinc finger protein 124	1.48103	3.55e-21	9.6931	case	70.8428	109.487	39.4791	68.7638	5.97554	6.54214	0.759751	0.866009	281	769	0.566605	6.39051	1.23e-21	5.25e-21	36.9833
AmplificationPeak3	1q44	Amplification	SCCPDH	saccharopine dehydrogenase (putative)	1.57203	5.76e-18	8.8253	case	1584.2	2593.51	979.301	1647.11	10.3539	11.0065	0.967457	1.09356	281	769	0.65263	10.8318	2.24e-18	9.09e-18	29.5582
AmplificationPeak3	1q44	Amplification	EXO1	exonuclease 1	1.76115	5.49e-17	8.54562	case	191.358	334.023	178.607	286.006	7.02682	7.84334	1.34789	1.37977	281	769	0.816522	7.62483	2.23e-17	8.58e-17	27.2926
AmplificationPeak3	1q44	Amplification	ZNF695	zinc finger protein 695	1.90232	3.85e-16	8.29922	case	39.448	82.0238	47.4583	105.86	4.58183	5.50959	1.50618	1.63876	281	769	0.927757	5.26131	1.6e-16	5.86e-16	25.3493
AmplificationPeak3	1q44	Amplification	ZBTB18	zinc finger and BTB domain containing 18	2.15527	3.79e-15	7.99975	case	841.324	1996.93	1015.08	2415.67	8.75609	9.86396	1.78522	2.05644	281	769	1.10787	9.56747	1.64e-15	5.74e-15	23.0546
AmplificationPeak3	1q44	Amplification	ZNF670	zinc finger protein 670	1.31368	3.2e-14	7.71122	case	88.2699	121.599	36.5327	64.7403	6.35561	6.74921	0.618541	0.769956	281	769	0.393609	6.64388	1.44e-14	4.83e-14	20.9145
AmplificationPeak3	1q44	Amplification	OPN3	opsin 3	1.44585	3.13e-13	7.39269	case	451.043	663.571	339.225	529.918	8.4735	9.00541	1.0191	1.03755	281	769	0.531916	8.86306	1.47e-13	4.71e-13	18.6335
AmplificationPeak3	1q44	Amplification	EFCAB2	EF-hand calcium binding domain 2	1.33166	1.44e-10	6.47034	case	121.323	163.485	121.332	109.003	6.65875	7.07198	0.865043	0.934665	281	769	0.413223	6.96139	7.49e-11	2.31e-10	12.5226
AmplificationPeak3	1q44	Amplification	KMO	kynurenine 3-monooxygenase (kynurenine 3-hydroxylase)	1.80479	1.79e-10	6.43508	case	199.691	286.212	398.405	396.732	6.24863	7.10046	1.99575	1.86366	281	769	0.851834	6.87249	9.37e-11	2.77e-10	12.3038
AmplificationPeak3	1q44	Amplification	CEP170	centrosomal protein 170kDa	1.26048	2.81e-10	6.36269	case	868.94	1110.43	440.925	616.866	9.59182	9.92579	0.72316	0.764014	281	769	0.333971	9.83641	1.48e-10	4.22e-10	11.8581
AmplificationPeak3	1q44	Amplification	TRIM58	tripartite motif containing 58	1.58896	4.25e-05	4.04797	case	122.681	222.347	196.573	302.386	5.6372	6.30529	2.0598	2.47177	281	769	0.668086	6.1265	2.77e-05	7.36e-05	0.128836
AmplificationPeak3	1q44	Amplification	OR2W3	olfactory receptor, family 2, subfamily W, member 3	1.34756	0.000215914	3.63287	case	9.23715	13.4039	15.1704	18.0778	2.46048	2.89083	1.5617	1.74794	281	769	0.430354	2.77566	0.000146925	0.000353538	-1.44287
AmplificationPeak3	1q44	Amplification	KIF26B	kinesin family member 26B	1.25111	0.000696792	3.30971	case	329.581	396.445	315.566	355.404	7.75956	8.08277	1.42661	1.3923	281	769	0.323207	7.99627	0.000482849	0.00109351	-2.55172
AmplificationPeak4	3p25.1	Amplification	CCDC174	coiled-coil domain containing 174	1.33042	6.56e-43	14.4744	case	411.863	580.23	90.755	434.252	8.65359	9.06546	0.326907	0.47523	853	197	0.411877	8.73086	9.83e-44	3.93e-43	87.7255
AmplificationPeak4	3p25.1	Amplification	MRPS25	mitochondrial ribosomal protein S25	1.45492	7.56e-34	12.6397	case	702.044	1068.83	346.859	623.523	9.35468	9.89562	0.512698	0.65177	853	197	0.540937	9.45617	1.71e-34	3.41e-34	66.5987
AmplificationPeak5	3q26.32	Amplification	ACTL6A	actin-like 6A	1.65261	5.58e-98	23.6778	case	1162.66	2014.59	330.887	961.859	10.1299	10.8547	0.395846	0.578337	717	333	0.72475	10.3598	5.85e-100	8.78e-99	216.453
AmplificationPeak5	3q26.32	Amplification	MRPL47	mitochondrial ribosomal protein L47	1.59584	9.27e-77	20.3576	case	661.091	1119.53	220.735	611.635	9.30369	9.97801	0.427539	0.627268	717	333	0.674315	9.51755	3.24e-78	2.43e-77	166.503
AmplificationPeak5	3q26.32	Amplification	NDUFB5	NADH dehydrogenase (ubiquinone) 1 beta subcomplex, 5, 16kDa	1.36095	4.37e-51	15.9989	case	1229.53	1743.57	326.685	772.392	10.2191	10.6637	0.359229	0.525072	717	333	0.44461	10.3601	5.04e-52	2.52e-51	106.383
AmplificationPeak5	3q26.32	Amplification	MFN1	mitofusin 1	1.45148	1.26e-48	15.5498	case	829.088	1260.5	268.696	663.32	9.62221	10.1597	0.472325	0.613892	717	333	0.537522	9.79268	1.58e-49	5.93e-49	100.656
AmplificationPeak5	3q26.32	Amplification	ZNF639	zinc finger protein 639	1.50928	6.99e-43	14.4696	case	572.475	894.199	197.875	481.049	9.06026	9.65412	0.599052	0.660387	717	333	0.593856	9.2486	1.05e-43	3.15e-43	87.3096
AmplificationPeak5	3q26.32	Amplification	TBL1XR1	transducin (beta)-like 1 X-linked receptor 1	1.3344	1.1e-26	11.0516	case	3643.27	5051.14	1500.27	2906.24	11.7297	12.1459	0.532089	0.638749	717	333	0.416194	11.8617	3.08e-27	7.69e-27	49.6231
AmplificationPeak5	3q26.32	Amplification	USP13	ubiquitin specific peptidase 13 (isopeptidase T-3)	1.45947	6.38e-26	10.8714	case	602.256	932.861	337.155	720.971	9.06022	9.60567	0.716303	0.838157	717	333	0.545443	9.23321	1.84e-26	3.94e-26	47.8508
AmplificationPeak5	3q26.32	Amplification	PIK3CA	phosphatidylinositol-4,5-bisphosphate 3-kinase, catalytic subunit alpha	1.38559	1.34e-21	9.80236	case	507.334	784.822	243.479	1536.99	8.83598	9.30648	0.697291	0.7791	717	333	0.4705	8.98519	4.56e-22	8.56e-22	37.8222
AmplificationPeak5	3q26.32	Amplification	GNB4	guanine nucleotide binding protein (G protein), beta polypeptide 4	1.38371	1.01e-12	7.22367	case	1362.96	2077.13	803.064	1639.43	10.1598	10.6283	0.901258	1.12814	717	333	0.468543	10.3084	4.85e-13	8.09e-13	17.3131
AmplificationPeak5	3q26.32	Amplification	KCNMB3	potassium channel subfamily M regulatory beta subunit 3	1.24677	5.97e-09	5.85008	case	86.8786	117.888	54.0619	119.762	6.2454	6.56359	0.782697	0.897322	717	333	0.318194	6.34631	3.28e-09	4.92e-09	8.68781
AmplificationPeak6	4q13.3	Amplification	COX18	COX18 cytochrome c oxidase assembly factor	1.5359	2.29e-42	14.3705	case	390.948	656.301	126.011	487.393	8.54177	9.16085	0.462902	0.683533	889	161	0.619083	8.63669	3.51e-43	1.05e-42	86.465
AmplificationPeak6	4q13.3	Amplification	ANKRD17	ankyrin repeat domain 17	1.49112	1.05e-25	10.8202	case	2648.75	4094.9	988.148	2153.39	11.2588	11.8352	0.605692	0.705725	889	161	0.576401	11.3472	3.05e-26	4.57e-26	47.7661
AmplificationPeak7	5p15.33	Amplification	CLPTM1L	CLPTM1-like	1.39884	5.55e-59	17.396	case	2163.23	3185.78	572.398	1713.6	11.0339	11.5181	0.358319	0.541076	666	384	0.484234	11.211	4.71e-60	1.27e-58	125.007
AmplificationPeak7	5p15.33	Amplification	MRPL36	mitochondrial ribosomal protein L36	1.46336	2.89e-45	14.9244	case	357.316	541.314	146.738	299.353	8.38059	8.92987	0.540468	0.628889	666	384	0.549288	8.58147	4.03e-46	5.43e-45	93.0795
AmplificationPeak7	5p15.33	Amplification	PDCD6	programmed cell death 6	1.3303	1.01e-44	14.8208	case	1859.97	2535.5	535.754	1081.27	10.8059	11.2177	0.399734	0.48606	666	384	0.411753	10.9565	1.44e-45	1.3e-44	91.809
AmplificationPeak7	5p15.33	Amplification	EXOC3	exocyst complex component 3	1.29277	1.44e-42	14.4095	case	1039.76	1369.44	259.197	487.729	9.97737	10.3478	0.371923	0.446668	666	384	0.370461	10.1129	2.18e-43	1.47e-42	86.8183
AmplificationPeak7	5p15.33	Amplification	BRD9	bromodomain containing 9	1.30862	9.37e-40	13.8561	case	663.344	896.092	175.81	374.856	9.32508	9.71313	0.387222	0.511545	666	384	0.38805	9.46699	1.61e-40	8.69e-40	80.2534
AmplificationPeak7	5p15.33	Amplification	SDHA	succinate dehydrogenase complex, subunit A, flavoprotein (Fp)	1.31911	6.22e-36	13.0795	case	2136.27	2928.59	671.13	1362.53	10.9993	11.3988	0.417103	0.565121	666	384	0.399568	11.1454	1.26e-36	5.67e-36	71.3434
AmplificationPeak7	5p15.33	Amplification	CCDC127	coiled-coil domain containing 127	1.28494	1.31e-32	12.3767	case	422.269	545.059	133.061	191.14	8.65592	9.01763	0.451789	0.462799	666	384	0.361704	8.7882	3.06e-33	1.18e-32	63.6008
AmplificationPeak7	5p15.33	Amplification	CEP72	centrosomal protein 72kDa	1.48611	7.8e-32	12.2089	case	71.9029	116.403	34.579	89.0788	6.03946	6.611	0.662344	0.836418	666	384	0.571539	6.24848	1.88e-32	6.34e-32	61.7994
AmplificationPeak7	5p15.33	Amplification	TRIP13	thyroid hormone receptor interactor 13	1.8021	1.37e-29	11.7143	case	330.24	642.561	255.067	565.976	7.99418	8.84386	1.07139	1.23177	666	384	0.849681	8.30492	3.55e-30	1.07e-29	56.5973
AmplificationPeak7	5p15.33	Amplification	SLC12A7	solute carrier family 12 (potassium/chloride transporter), member 7	1.33799	4.85e-28	11.3648	case	1859.67	2591.47	668.202	1442.04	10.768	11.188	0.533631	0.644977	666	384	0.420066	10.9216	1.31e-28	3.53e-28	53.0205
AmplificationPeak7	5p15.33	Amplification	NDUFS6	NADH dehydrogenase (ubiquinone) Fe-S protein 6, 13kDa (NADH-coenzyme Q reductase)	1.46442	3.74e-26	10.9264	case	877.533	1378.05	558.809	1092.13	9.58494	10.1353	0.721976	0.887009	666	384	0.550329	9.7862	1.07e-26	2.62e-26	48.655
AmplificationPeak7	5p15.33	Amplification	LPCAT1	lysophosphatidylcholine acyltransferase 1	1.39842	5.15e-23	10.1623	case	1818.96	2672.96	1000.92	1796.98	10.6589	11.1427	0.693851	0.821873	666	384	0.483802	10.8358	1.66e-23	3.74e-23	41.3754
AmplificationPeak7	5p15.33	Amplification	SDHAP3	succinate dehydrogenase complex, subunit A, flavoprotein pseudogene 3	1.20508	2.16e-08	5.62114	case	97.1311	120.58	53.2219	72.8122	6.43694	6.70607	0.715185	0.800305	666	384	0.269126	6.53536	1.22e-08	2.52e-08	7.71169
AmplificationPeak7	5p15.33	Amplification	SLC9A3	solute carrier family 9, subfamily A (NHE3, cation proton antiporter 3), member 3	1.29198	2.16e-07	5.19077	case	2.38226	6.735	3.853	47.6999	1.31845	1.68803	1.02295	1.2512	666	384	0.369585	1.45361	1.26e-07	2.42e-07	5.44963
AmplificationPeak7	5p15.33	Amplification	TERT	telomerase reverse transcriptase	1.35885	1.5e-06	4.79825	case	4.53685	11.322	9.39766	37.5551	1.72862	2.171	1.2767	1.68592	666	384	0.442381	1.89041	9.16e-07	1.65e-06	3.53585
AmplificationPeak8	6p23	Amplification	NOL7	nucleolar protein 7, 27kDa	1.48934	5.51e-76	20.2256	case	687.204	1054.62	187.9	432.717	9.37683	9.95151	0.37603	0.494908	756	294	0.574678	9.53774	2.12e-77	1.48e-76	164.725
AmplificationPeak8	6p23	Amplification	TBC1D7	TBC1 domain family, member 7	1.72856	7.92e-66	18.5619	case	306.586	551.707	142.668	327.538	8.13885	8.92842	0.586159	0.696921	756	294	0.789572	8.35993	4.7e-67	1.65e-66	140.978
AmplificationPeak8	6p23	Amplification	MCUR1	mitochondrial calcium uniporter regulator 1	1.54947	1.32e-54	16.6281	case	364.219	576.039	152.754	276.962	8.40872	9.0405	0.534389	0.597566	756	294	0.631776	8.58562	1.32e-55	3.08e-55	114.713
AmplificationPeak8	6p23	Amplification	SIRT5	sirtuin 5	1.43844	6.76e-52	16.1449	case	346.312	524.625	102.664	257.193	8.38054	8.90504	0.413952	0.596939	756	294	0.524504	8.5274	7.43e-53	1.3e-52	108.408
AmplificationPeak8	6p23	Amplification	RANBP9	RAN binding protein 9	1.46643	1.32e-49	15.7288	case	1295.1	1925.44	471.239	813.104	10.2541	10.8064	0.496864	0.544755	756	294	0.552311	10.4088	1.58e-50	2.22e-50	103.069
AmplificationPeak8	6p23	Amplification	GFOD1	glucose-fructose oxidoreductase domain containing 1	1.3322	4.06e-09	5.91694	case	52.8262	78.9566	37.317	77.4635	5.44035	5.85416	0.974402	1.12566	756	294	0.413812	5.55622	2.22e-09	2.59e-09	9.22151
AmplificationPeak10	8p11.23	Amplification	ERLIN2	ER lipid raft associated 2	2.35045	3.76e-100	24.0084	case	1630.13	4893.12	666.433	5589.82	10.5465	11.7794	0.616607	1.04623	647	403	1.23294	11.0197	3.38e-102	6.76e-102	221.589
AmplificationPeak10	8p11.23	Amplification	ZNF703	zinc finger protein 703	2.19718	4.16e-26	10.9151	case	614.014	1736.86	542.813	2994.64	8.62993	9.76559	1.51805	1.82138	647	403	1.13565	9.06581	1.19e-26	1.19e-26	48.2676
AmplificationPeak11	8p11.21	Amplification	VDAC3	voltage-dependent anion channel 3	1.94003	2.97e-117	26.5989	case	1650.91	3482.1	559.461	2349.7	10.614	11.5701	0.467165	0.693856	641	409	0.956077	10.9864	4.44e-120	1.78e-119	262.633
AmplificationPeak11	8p11.21	Amplification	POLB	polymerase (DNA directed), beta	1.72747	3.48e-54	16.5482	case	537.138	1016.38	274.131	859.297	8.90882	9.69748	0.687568	0.846326	641	409	0.78866	9.21602	3.53e-55	7.06e-55	113.524
AmplificationPeak11	8p11.21	Amplification	IKBKB	inhibitor of kappa light polypeptide gene enhancer in B-cells, kinase beta	1.55317	1.4e-35	13.0025	case	1406.3	2309.4	684.417	1709.61	10.2816	10.9169	0.738373	0.822988	641	409	0.635219	10.5291	2.87e-36	3.83e-36	70.1717
AmplificationPeak12	8q24.21	Amplification	MYC	v-myc avian myelocytomatosis viral oncogene homolog	1.46827	3.12e-12	7.05833	case	1733.33	2437.29	1572.01	2173.51	10.2399	10.794	1.27313	1.1996	387	663	0.554114	10.5898	1.53e-12	1.53e-12	17.1887
AmplificationPeak13	10p15.1	Amplification	RBM17	RNA binding motif protein 17	1.68729	3.08e-117	26.6078	case	1329.03	2395.55	299.236	1141.69	10.3423	11.097	0.318168	0.59041	752	298	0.754711	10.5565	6.14e-120	9.21e-119	262.311
AmplificationPeak13	10p15.1	Amplification	GDI2	GDP dissociation inhibitor 2	1.52626	9.03e-85	21.6362	case	6092.4	9708.76	1487.42	4044.99	12.531	13.141	0.350335	0.535649	752	298	0.609998	12.7041	1.94e-86	1.45e-85	185.314
AmplificationPeak13	10p15.1	Amplification	FBXO18	F-box protein, helicase, 18	1.42121	4.1e-84	21.5292	case	1496.95	2210.94	277.846	843.868	10.5225	11.0296	0.282282	0.463385	752	298	0.507121	10.6664	9.62e-86	4.81e-85	183.715
AmplificationPeak13	10p15.1	Amplification	ANKRD16	ankyrin repeat domain 16	1.35392	2.31e-28	11.4387	case	180.562	253.294	68.7036	134.437	7.40762	7.84476	0.531373	0.620759	752	298	0.437139	7.53168	6.15e-29	2.31e-28	53.401
AmplificationPeak13	10p15.1	Amplification	FAM208B	family with sequence similarity 208, member B	1.50007	1.31e-25	10.7968	case	2156.42	3496.94	1609.04	2998.76	10.8612	11.4463	0.737704	0.914496	752	298	0.585034	11.0273	3.83e-26	1.15e-25	47.0155
AmplificationPeak13	10p15.1	Amplification	NET1	neuroepithelial cell transforming 1	1.43338	9.43e-18	8.76441	case	3571.06	5033.58	2038.94	2907.19	11.5631	12.0826	0.887722	0.808932	752	298	0.519424	11.7105	3.71e-18	9.29e-18	28.8079
AmplificationPeak13	10p15.1	Amplification	IL2RA	interleukin 2 receptor, alpha	1.94845	1.28e-15	8.14291	case	42.6163	99.8606	64.4137	203.303	4.52671	5.48904	1.66083	1.88617	752	298	0.962324	4.79983	5.43e-16	1.16e-15	23.888
AmplificationPeak13	10p15.1	Amplification	IL15RA	interleukin 15 receptor, alpha	1.41345	1.64e-12	7.15223	case	170.319	276.064	111.076	286.179	7.12709	7.62631	0.959318	1.15996	752	298	0.499219	7.26877	7.99e-13	1.5e-12	16.711
AmplificationPeak13	10p15.1	Amplification	CALML5	calmodulin-like 5	3.29423	8.01e-12	6.91873	case	1166.44	2915.26	3365.55	6448.71	6.18605	7.90599	3.54299	3.85623	752	298	1.71994	6.67418	3.96e-12	6.59e-12	15.1418
AmplificationPeak13	10p15.1	Amplification	TUBAL3	tubulin, alpha-like 3	1.21469	0.00788576	2.52428	case	25.1813	35.9833	43.1025	59.2268	3.80855	4.08913	1.56097	1.77644	752	298	0.280583	3.88818	0.00587003	0.00880505	-5.09243
AmplificationPeak14	10q22.3	Amplification	PPIF	peptidylprolyl isomerase F	1.85747	4.22e-32	12.266	case	1921.8	4195.55	1467.41	4392.7	10.6643	11.5576	0.777277	1.07342	900	150	0.893336	10.7919	1.01e-32	1.11e-31	62.6512
AmplificationPeak14	10q22.3	Amplification	ZMIZ1	zinc finger, MIZ-type containing 1	1.50435	1.21e-24	10.5638	case	3976.05	6743.64	1492.57	5522.04	11.8482	12.4374	0.590406	0.839122	900	150	0.589137	11.9324	3.67e-25	2.02e-24	45.4158
AmplificationPeak14	10q22.3	Amplification	TMEM254	transmembrane protein 254	1.45472	3.16e-19	9.17332	case	1506.19	2392	625.172	1828.99	10.4261	10.9668	0.641695	0.808386	900	150	0.540738	10.5033	1.18e-19	4.32e-19	32.8913
AmplificationPeak14	10q22.3	Amplification	ANXA11	annexin A11	1.23564	2.1e-10	6.40949	case	3149.25	4086.94	1121.37	2494.97	11.5313	11.8365	0.521492	0.634587	900	150	0.305256	11.5749	1.1e-10	3.03e-10	12.6111
AmplificationPeak14	10q22.3	Amplification	SFTPA2	surfactant protein A2	1.48534	0.00170237	3.04047	case	26.7768	44.7144	69.114	135.258	2.95823	3.52903	2.11089	2.25156	900	150	0.570796	3.03977	0.00121027	0.00221883	-2.90298
AmplificationPeak15	11p13	Amplification	CSTF3	cleavage stimulation factor, 3' pre-RNA, subunit 3, 77kDa	1.33412	1.04e-38	13.646	case	735.39	1024.63	204.918	518.126	9.47701	9.89291	0.360211	0.518206	834	216	0.415893	9.56257	1.86e-39	1.68e-38	77.9745
AmplificationPeak15	11p13	Amplification	QSER1	glutamine and serine rich 1	1.59717	7.51e-37	13.2671	case	1205.97	2043.6	531.721	1324.55	10.1014	10.7769	0.637875	0.768591	834	216	0.675519	10.2403	1.48e-37	6.65e-37	73.6331
AmplificationPeak15	11p13	Amplification	TCP11L1	t-complex 11, testis-specific-like 1	1.44766	3.69e-31	12.0607	case	184.964	279.22	79.4335	166.355	7.42983	7.96355	0.555242	0.663755	834	216	0.533722	7.53962	9.12e-32	2.74e-31	60.4055
AmplificationPeak15	11p13	Amplification	PRRG4	proline rich Gla (G-carboxyglutamic acid) 4 (transmembrane)	1.53559	7.58e-20	9.34091	case	241.643	380.196	126.463	268.65	7.70676	8.32556	0.874261	0.844244	834	216	0.618793	7.83406	2.76e-20	6.22e-20	34.2417
AmplificationPeak15	11p13	Amplification	CCDC73	coiled-coil domain containing 73	1.3607	8.27e-18	8.78042	case	31.8019	46.4264	17.2881	35.146	4.89012	5.33447	0.635583	0.758703	834	216	0.444349	4.98153	3.25e-18	5.84e-18	29.5392
AmplificationPeak15	11p13	Amplification	CD59	CD59 molecule, complement regulatory protein	1.2184	2.42e-06	4.69731	case	11374.8	15306.5	7141.4	13198.3	13.2729	13.5579	0.744194	0.96677	834	216	0.284988	13.3315	1.49e-06	2.24e-06	3.29957
AmplificationPeak15	11p13	Amplification	HIPK3	homeodomain interacting protein kinase 3	1.36539	2.07e-05	4.22018	case	1055.44	1423.89	632.052	995.559	9.61306	10.0624	1.41983	1.30099	834	216	0.449313	9.70549	1.33e-05	1.7e-05	1.21495
AmplificationPeak15	11p13	Amplification	KIAA1549L	KIAA1549-like	1.37473	2.66e-05	4.16046	case	285.282	493.292	358.78	763.029	7.5301	7.98925	1.39239	1.64305	834	216	0.459148	7.62456	1.72e-05	1.93e-05	0.96923
AmplificationPeak16	11q13.3	Amplification	ORAOV1	oral cancer overexpressed 1	2.11095	1.19e-100	24.0941	case	241.752	635.482	84.07	633.199	7.8449	8.92279	0.470714	0.972153	660	390	1.07789	8.24526	8.92e-103	1.78e-102	222.916
AmplificationPeak16	11q13.3	Amplification	CCND1	cyclin D1	2.19813	3.08e-33	12.5107	case	7557.74	20932	5565.92	25262.7	12.4416	13.5779	1.27911	1.63891	660	390	1.13627	12.8637	7.05e-34	7.05e-34	64.7893
AmplificationPeak17	11q14.1	Amplification	CLNS1A	chloride channel, nucleotide-sensitive, 1A	2.10999	2.04e-108	25.2919	case	1571.12	4167.42	482.477	4545.88	10.5554	11.6326	0.425154	0.936962	792	258	1.07723	10.8201	6.12e-111	9.19e-110	241.652
AmplificationPeak17	11q14.1	Amplification	INTS4	integrator complex subunit 4	1.88101	3.13e-84	21.5443	case	537.71	1294.29	204.78	1420.69	9.01269	9.92419	0.40173	0.958297	792	258	0.911506	9.23666	7.18e-86	5.38e-85	184.041
AmplificationPeak17	11q14.1	Amplification	RSF1	remodeling and spacing factor 1	1.95823	6.6e-61	17.7281	case	784.806	1933.08	314.507	2138.32	9.49	10.4596	0.643493	1.04748	792	258	0.969552	9.72824	4.94e-62	2.47e-61	129.296
AmplificationPeak17	11q14.1	Amplification	ALG8	ALG8, alpha-1,3-glucosyltransferase	1.93578	1.2e-60	17.683	case	977.223	2664.06	575.003	3840.23	9.80774	10.7607	0.570559	1.14036	792	258	0.952914	10.0419	9.15e-62	3.43e-61	128.681
AmplificationPeak17	11q14.1	Amplification	NDUFC2	NADH dehydrogenase (ubiquinone) 1, subcomplex unknown, 2, 14.5kDa	1.80186	6.94e-50	15.7798	case	2181.08	5574.28	1033.63	7970.66	10.9742	11.8237	0.561378	1.15227	792	258	0.84949	11.1829	8.28e-51	2.48e-50	103.541
AmplificationPeak17	11q14.1	Amplification	AAMDC	adipogenesis associated, Mth938 domain containing	1.84667	1.27e-41	14.2232	case	276.425	725.985	164.974	987.517	7.94013	8.82506	0.689905	1.26795	792	258	0.88493	8.15757	2.02e-42	5.05e-42	84.3107
AmplificationPeak17	11q14.1	Amplification	PAK1	p21 protein (Cdc42/Rac)-activated kinase 1	1.83939	2.27e-39	13.7782	case	1611.78	3975.85	1729.17	9670.67	10.3738	11.253	0.792808	1.1394	792	258	0.879226	10.5898	3.96e-40	8.48e-40	79.0592
AmplificationPeak17	11q14.1	Amplification	KCTD21	potassium channel tetramerization domain containing 21	1.6891	8.28e-39	13.6662	case	413.177	1007.83	186.754	1486.77	8.57793	9.33418	0.574786	1.1881	792	258	0.756254	8.76375	1.47e-39	2.75e-39	77.7553
AmplificationPeak17	11q14.1	Amplification	AQP11	aquaporin 11	1.93065	1.39e-28	11.4882	case	34.7047	103.444	39.1114	215.138	4.76139	5.71048	1.00189	1.52845	792	258	0.949086	4.9946	3.67e-29	6.12e-29	53.9592
AmplificationPeak17	11q14.1	Amplification	GAB2	GRB2-associated binding protein 2	1.757	4.58e-25	10.6656	case	778.634	2136.72	539.777	3986.04	9.32489	10.138	0.910134	1.4385	792	258	0.813117	9.52469	1.37e-25	2.05e-25	45.7992
AmplificationPeak17	11q14.1	Amplification	USP35	ubiquitin specific peptidase 35	1.67792	5.92e-25	10.6388	case	222.886	554.478	198.184	1124.34	7.52077	8.26744	0.84146	1.31664	792	258	0.746671	7.70424	1.78e-25	2.42e-25	45.5408
AmplificationPeak17	11q14.1	Amplification	MYO7A	myosin VIIA	1.47111	2.71e-08	5.57996	case	134.08	270.298	260.455	722.768	6.32482	6.88172	1.32837	1.57873	792	258	0.556907	6.46166	1.53e-08	1.91e-08	7.12648
AmplificationPeak17	11q14.1	Amplification	GDPD4	glycerophosphodiester phosphodiesterase domain containing 4	1.22287	8.75e-07	4.91021	case	0.634998	2.99475	1.94599	15.5124	0.462867	0.753138	0.667996	1.183	792	258	0.290271	0.534191	5.27e-07	6.08e-07	3.70269
AmplificationPeak17	11q14.1	Amplification	KCTD14	potassium channel tetramerization domain containing 14	1.34851	0.00048733	3.41154	case	117.587	202.159	186.054	330.422	5.86023	6.2916	1.68791	1.98879	792	258	0.431368	5.96623	0.000335268	0.000359215	-2.43036
AmplificationPeak18	12p13.33	Amplification	CCDC77	coiled-coil domain containing 77	1.80075	1.54e-69	19.1821	case	167.728	345.453	71.7535	274.834	7.2971	8.1457	0.528536	0.857032	773	277	0.848599	7.52097	7.62e-71	1.07e-69	149.706
AmplificationPeak18	12p13.33	Amplification	FBXL14	F-box and leucine-rich repeat protein 14	1.42561	2.07e-56	16.9472	case	692.468	1038.07	176.978	511.669	9.38991	9.9015	0.376947	0.553985	773	277	0.511584	9.52487	1.96e-57	1.37e-56	118.945
AmplificationPeak18	12p13.33	Amplification	KDM5A	lysine (K)-specific demethylase 5A	1.40641	2.89e-34	12.7287	case	1587.64	2334.97	524.711	1216.46	10.5476	11.0396	0.51634	0.641005	773	277	0.492014	10.6774	6.39e-35	2.98e-34	67.3669
AmplificationPeak18	12p13.33	Amplification	RAD52	RAD52 homolog (S. cerevisiae)	1.3547	3.42e-25	10.6963	case	117.704	165.348	44.4237	92.04	6.78696	7.22493	0.56823	0.628536	773	277	0.437972	6.9025	1.02e-25	3.57e-25	46.3373
AmplificationPeak18	12p13.33	Amplification	WNK1	WNK lysine deficient protein kinase 1	1.37704	1.24e-23	10.316	case	5235.31	7432.38	2029.59	3643.18	12.2359	12.6974	0.61543	0.700906	773	277	0.461574	12.3576	3.91e-24	1.1e-23	42.7236
AmplificationPeak18	12p13.33	Amplification	ERC1	ELKS/RAB6-interacting/CAST family member 1	1.32746	3.15e-20	9.44314	case	1348.38	1861.83	518.39	1024.59	10.2845	10.6932	0.593519	0.68203	773	277	0.408664	10.3923	1.13e-20	2.64e-20	34.8373
AmplificationPeak18	12p13.33	Amplification	ADIPOR2	adiponectin receptor 2	1.3545	1.65e-13	7.48353	case	3290.5	4520	3090.23	3989.67	11.3868	11.8246	0.824916	0.865474	773	277	0.437759	11.5023	7.63e-14	1.53e-13	19.3293
AmplificationPeak18	12p13.33	Amplification	SLC6A12	solute carrier family 6 (neurotransmitter transporter), member 12	1.20468	0.00261242	2.9029	case	40.7977	46.1607	147.414	96.6848	4.44115	4.70979	1.29046	1.40882	773	277	0.268645	4.51202	0.00188726	0.00293574	-3.74716
AmplificationPeak18	12p13.33	Amplification	WNT5B	wingless-type MMTV integration site family, member 5B	1.22013	0.00252571	2.91442	case	123.767	177.193	183.104	265.071	6.30233	6.58937	1.34616	1.56696	773	277	0.287038	6.37805	0.00181957	0.00293574	-3.71395
AmplificationPeak18	12p13.33	Amplification	B4GALNT3	beta-1,4-N-acetyl-galactosaminyl transferase 3	1.24347	0.00973513	2.44765	case	334.761	479.088	337.796	531.953	7.58692	7.9013	1.7784	1.98776	773	277	0.314371	7.66986	0.00727097	0.0101794	-4.95643
AmplificationPeak19	12q15	Amplification	CCT2	chaperonin containing TCP1, subunit 2 (beta)	1.68084	1.28e-76	20.3335	case	3229.76	6312.42	986.654	6387.87	11.5968	12.346	0.414931	0.751677	777	273	0.749182	11.7916	4.59e-78	2.76e-77	166.246
AmplificationPeak19	12q15	Amplification	YEATS4	YEATS domain containing 4	1.60754	2.6e-57	17.1041	case	350.519	677.323	109.619	774.347	8.38828	9.07313	0.452781	0.814223	777	273	0.684854	8.56634	2.39e-58	7.18e-58	120.999
AmplificationPeak19	12q15	Amplification	FRS2	fibroblast growth factor receptor substrate 2	1.70948	2.96e-28	11.4138	case	1276.18	2577.74	1051.17	3321.32	10.0231	10.7966	0.904126	1.11715	777	273	0.773558	10.2242	7.91e-29	1.58e-28	53.3895
AmplificationPeak20	13q34	Amplification	TFDP1	transcription factor Dp-1	2.13557	3.42e-98	23.7128	case	1649.47	3963.92	605.437	2996.55	10.603	11.6976	0.494435	0.794008	877	173	1.09462	10.7834	3.41e-100	3e-98	216.991
AmplificationPeak20	13q34	Amplification	PCID2	PCI domain containing 2	1.7275	5.95e-86	21.8179	case	640.116	1151.02	177.106	590.659	9.26778	10.0565	0.413207	0.528125	877	173	0.788689	9.39773	1.25e-87	5.49e-86	188.125
AmplificationPeak20	13q34	Amplification	TUBGCP3	tubulin, gamma complex associated protein 3	1.82548	3.05e-80	20.9142	case	490.098	937.548	151.994	456.738	8.86695	9.73522	0.47205	0.617517	877	173	0.868272	9.01001	8.98e-82	2.63e-80	174.671
AmplificationPeak20	13q34	Amplification	STK24	serine/threonine kinase 24	1.73414	9.06e-77	20.3602	case	2480.7	4551.24	732.457	2390.24	11.214	12.0082	0.43326	0.61811	877	173	0.794218	11.3448	3.12e-78	6.86e-77	166.539
AmplificationPeak20	13q34	Amplification	CUL4A	cullin 4A	1.65964	1.97e-75	20.1407	case	2045.78	3406.5	599.885	1163.4	10.9354	11.6663	0.4373	0.428333	877	173	0.73087	11.0558	7.69e-77	1.35e-75	163.343
AmplificationPeak20	13q34	Amplification	CDC16	cell division cycle 16	1.56858	1.46e-64	18.3514	case	1351.74	2129.94	468.222	673.748	10.3389	10.9884	0.420532	0.447143	877	173	0.649455	10.4459	9.28e-66	1.36e-64	137.898
AmplificationPeak20	13q34	Amplification	TEX30	testis expressed 30	2.02965	5.92e-62	17.9109	case	151.058	341.614	81.3569	257.972	7.09821	8.11944	0.63664	0.894065	877	173	1.02123	7.26647	4.14e-63	4.55e-62	131.818
AmplificationPeak20	13q34	Amplification	LAMP1	lysosomal-associated membrane protein 1	1.59662	5.69e-62	17.9143	case	7070.16	11534.8	2284.73	5227.2	12.7201	13.3951	0.441608	0.504999	877	173	0.675018	12.8313	3.95e-63	4.55e-62	131.864
AmplificationPeak20	13q34	Amplification	IPO5	importin 5	1.69406	4.61e-59	17.4105	case	2983.79	5333.16	1090.64	2939.79	11.4582	12.2187	0.49465	0.657772	877	173	0.760482	11.5835	3.85e-60	3.76e-59	125.005
AmplificationPeak20	13q34	Amplification	UBAC2	UBA domain containing 2	1.50725	2.31e-57	17.1147	case	1413.33	2187.25	408.731	841.548	10.4112	11.0031	0.394784	0.507127	877	173	0.591918	10.5087	2.08e-58	1.83e-57	121.028
AmplificationPeak20	13q34	Amplification	ARHGEF7	Rho guanine nucleotide exchange factor (GEF) 7	1.55017	2.5e-56	16.9329	case	1119.9	1781.58	353.05	777.009	10.0664	10.6988	0.434878	0.512957	877	173	0.632425	10.1706	2.37e-57	1.9e-56	118.603
AmplificationPeak20	13q34	Amplification	CARS2	cysteinyl-tRNA synthetase 2, mitochondrial (putative)	1.72084	3.13e-51	16.0251	case	692.537	1278.38	308.364	983.764	9.32712	10.1102	0.554202	0.733577	877	173	0.783111	9.45615	3.6e-52	2.64e-51	106.718
AmplificationPeak20	13q34	Amplification	RAP2A	RAP2A, member of RAS oncogene family	1.83959	1.36e-49	15.7274	case	834.822	1640.89	407.959	1075.85	9.56435	10.4437	0.644083	0.800543	877	173	0.879382	9.70924	1.65e-50	1.12e-49	102.908
AmplificationPeak20	13q34	Amplification	TGDS	TDP-glucose 4,6-dehydratase	1.53346	8.86e-46	15.02	case	190.599	302.031	66.8727	139.018	7.50389	8.12068	0.473589	0.583983	877	173	0.616789	7.60552	1.23e-46	7.71e-46	94.031
AmplificationPeak20	13q34	Amplification	TPP2	tripeptidyl peptidase II	1.54648	6.21e-43	14.48	case	1036.71	1597.12	361.817	564.384	9.92829	10.5573	0.526691	0.497452	877	173	0.628984	10.0319	9.27e-44	5.44e-43	87.4331
AmplificationPeak20	13q34	Amplification	UPF3A	UPF3 regulator of nonsense transcripts homolog A (yeast)	1.54791	6.73e-40	13.8855	case	604.583	947.507	242.934	388.144	9.14288	9.77321	0.536514	0.589556	877	173	0.630326	9.24674	1.13e-40	6.24e-40	80.3575
AmplificationPeak20	13q34	Amplification	GPR180	G protein-coupled receptor 180	1.72994	5.92e-38	13.4925	case	310.607	579.089	155.665	366.663	8.13023	8.92096	0.665264	0.878328	877	173	0.790724	8.26051	1.12e-38	5.78e-38	75.7928
AmplificationPeak20	13q34	Amplification	DCUN1D2	DCN1, defective in cullin neddylation 1, domain containing 2	1.62911	1.93e-37	13.388	case	291.097	482.429	130.156	238.284	8.05636	8.76045	0.624426	0.67068	877	173	0.704086	8.17237	3.73e-38	1.82e-37	74.594
AmplificationPeak20	13q34	Amplification	ATP11A	ATPase, class VI, type 11A	2.10162	6.28e-36	13.0781	case	534.777	1291.26	328.148	1163.4	8.7939	9.8654	0.933117	1.21768	877	173	1.0715	8.97044	1.28e-36	5.91e-36	71.0801
AmplificationPeak20	13q34	Amplification	ERCC5	excision repair cross-complementation group 5	1.40238	3.76e-35	12.9159	case	1110.26	1558.3	336.61	546.437	10.0489	10.5368	0.457292	0.435236	877	173	0.487879	10.1293	7.94e-36	3.49e-35	69.2634
AmplificationPeak20	13q34	Amplification	CHAMP1	chromosome alignment maintaining phosphoprotein 1	1.59712	2.05e-34	12.7615	case	635.756	1028.42	259.62	482.471	9.18939	9.86487	0.634199	0.647119	877	173	0.675473	9.30069	4.44e-35	1.86e-34	67.5507
AmplificationPeak20	13q34	Amplification	TMTC4	transmembrane and tetratricopeptide repeat containing 4	1.67611	8.06e-32	12.2053	case	552.539	942.527	288.584	534.042	8.93507	9.68019	0.727927	0.764714	877	173	0.745116	9.05784	1.95e-32	7.8e-32	61.5044
AmplificationPeak20	13q34	Amplification	ABHD13	abhydrolase domain containing 13	1.40496	2.92e-31	12.0844	case	422.859	589.828	143.816	193.118	8.64544	9.13597	0.494862	0.449518	877	173	0.49053	8.72626	7.13e-32	2.73e-31	60.2175
AmplificationPeak20	13q34	Amplification	CARKD	carbohydrate kinase domain containing	1.45857	5.73e-29	11.5753	case	1085.91	1601.92	454.959	891.641	9.9753	10.5199	0.564566	0.569925	877	173	0.544556	10.065	1.5e-29	5.51e-29	54.9028
AmplificationPeak20	13q34	Amplification	TM9SF2	transmembrane 9 superfamily member 2	1.55608	4.54e-27	11.1409	case	4571.22	7105.99	1980.74	3168.61	12.0119	12.6498	0.691842	0.670953	877	173	0.637914	12.117	1.26e-27	4.43e-27	50.5088
AmplificationPeak20	13q34	Amplification	ARGLU1	arginine and glutamate rich 1	1.55281	2.61e-24	10.4826	case	1318.64	2091.9	703.385	1208.81	10.186	10.8208	0.718564	0.775822	877	173	0.634881	10.2906	8.03e-25	2.72e-24	44.1044
AmplificationPeak20	13q34	Amplification	ING1	inhibitor of growth family, member 1	1.50146	1.69e-23	10.283	case	441.742	639.813	582.936	403.947	8.54834	9.1347	0.682764	0.699975	877	173	0.586364	8.64495	5.35e-24	1.74e-23	42.2245
AmplificationPeak20	13q34	Amplification	CCDC168	coiled-coil domain containing 168	1.7583	2.22e-23	10.2533	case	3.07111	7.41406	3.51696	9.48837	1.7207	2.53488	0.896392	1.21071	877	173	0.814184	1.85484	7.08e-24	2.22e-23	41.9472
AmplificationPeak20	13q34	Amplification	FARP1	FERM, RhoGEF (ARHGEF) and pleckstrin domain protein 1 (chondrocyte-derived)	1.55659	4.99e-23	10.1655	case	2790.81	4645.87	1384.84	3446.34	11.2713	11.9097	0.733209	0.85836	877	173	0.638391	11.3765	1.61e-23	4.89e-23	41.1324
AmplificationPeak20	13q34	Amplification	SLC15A1	solute carrier family 15 (oligopeptide transporter), member 1	4.01672	4.07e-22	9.93564	case	28.1779	229.416	143.05	788.819	1.80856	3.81458	2.1872	3.4046	877	173	2.00602	2.13907	1.35e-22	3.97e-22	39.0245
AmplificationPeak20	13q34	Amplification	BIVM	basic, immunoglobulin-like variable motif containing	1.58192	3.24e-19	9.1704	case	366.37	612.839	167.878	360.246	8.32862	8.99029	0.841614	0.990373	877	173	0.661674	8.43763	1.21e-19	3.44e-19	32.299
AmplificationPeak20	13q34	Amplification	UGGT2	UDP-glucose glycoprotein glucosyltransferase 2	1.37163	6.21e-19	9.0934	case	442.653	627.231	182.026	296.179	8.68033	9.13622	0.580193	0.70606	877	173	0.455886	8.75544	2.34e-19	6.44e-19	31.6476
AmplificationPeak20	13q34	Amplification	DNAJC3	DnaJ (Hsp40) homolog, subfamily C, member 3	1.37419	4.94e-18	8.84406	case	2259.04	3152.61	994.881	1721	11.0119	11.4705	0.618562	0.647172	877	173	0.45858	11.0874	1.92e-18	5.11e-18	29.5702
AmplificationPeak20	13q34	Amplification	GRTP1	growth hormone regulated TBC protein 1	1.55687	1.4e-17	8.71535	case	323.535	511.332	195.282	329.365	8.0991	8.73775	0.879046	0.892855	877	173	0.638649	8.20433	5.57e-18	1.44e-17	28.5174
AmplificationPeak20	13q34	Amplification	ANKRD10	ankyrin repeat domain 10	1.39627	3.71e-17	8.59487	case	1385.38	1936.65	672.057	906.024	10.2841	10.7657	0.671185	0.686232	877	173	0.481581	10.3635	1.49e-17	3.75e-17	27.5441
AmplificationPeak20	13q34	Amplification	ATP4B	ATPase, H+/K+ exchanging, beta polypeptide	1.3016	6.73e-17	8.52002	case	0.281579	1.22497	0.678643	4.44234	0.270796	0.651084	0.434678	0.889344	877	173	0.380288	0.333453	2.74e-17	6.69e-17	26.9452
AmplificationPeak20	13q34	Amplification	LIG4	ligase IV, DNA, ATP-dependent	1.37165	2.14e-16	8.37413	case	262.483	359.901	114.99	156.016	7.90321	8.35911	0.656891	0.642477	877	173	0.455909	7.97832	8.81e-17	2.1e-16	25.7912
AmplificationPeak20	13q34	Amplification	TMCO3	transmembrane and coiled-coil domains 3	1.45753	1.46e-15	8.12591	case	1698.98	2517.73	865.021	1448.41	10.532	11.0755	0.800639	0.823281	877	173	0.543529	10.6216	6.2e-16	1.44e-15	23.8679
AmplificationPeak20	13q34	Amplification	DOCK9	dedicator of cytokinesis 9	1.39171	1.53e-14	7.81219	case	1356.41	1879.07	607.814	959.103	10.2399	10.7168	0.744939	0.675526	877	173	0.476863	10.3185	6.79e-15	1.53e-14	21.5102
AmplificationPeak20	13q34	Amplification	GRK1	G protein-coupled receptor kinase 1	1.26536	1.8e-14	7.78982	case	0.233915	1.11971	0.54193	5.05774	0.224187	0.563738	0.423522	0.870818	877	173	0.339552	0.280132	8.03e-15	1.77e-14	21.3453
AmplificationPeak20	13q34	Amplification	LINC00346	long intergenic non-protein coding RNA 346	1.74564	7.18e-14	7.5999	case	107.187	222.726	161.511	259.636	6.18424	6.988	1.20439	1.57314	877	173	0.803759	6.31667	3.27e-14	7.03e-14	19.9617
AmplificationPeak20	13q34	Amplification	GGACT	gamma-glutamylamine cyclotransferase	1.35177	2.23e-11	6.76399	case	89.3035	128.792	47.7524	80.9444	6.31442	6.74927	0.743001	0.911147	877	173	0.434853	6.38606	1.11e-11	2.33e-11	14.2396
AmplificationPeak20	13q34	Amplification	MCF2L	MCF.2 cell line derived transforming sequence-like	1.40566	5.18e-11	6.63339	case	997.692	1460.52	554.32	936.965	9.73034	10.2216	0.875031	0.966524	877	173	0.491246	9.81128	2.62e-11	5.36e-11	13.4006
AmplificationPeak20	13q34	Amplification	ADPRHL1	ADP-ribosylhydrolase like 1	1.46094	1.2e-10	6.50006	case	129.471	190.864	92.5724	126.296	6.70794	7.25483	0.999086	1.07552	877	173	0.546894	6.79804	6.19e-11	1.24e-10	12.5595
AmplificationPeak20	13q34	Amplification	CLYBL	citrate lyase beta like	1.39868	1.51e-10	6.46305	case	73.398	111.123	42.8087	90.9785	5.97348	6.45756	0.880044	0.999967	877	173	0.48407	6.05324	7.84e-11	1.53e-10	12.3288
AmplificationPeak20	13q34	Amplification	MBNL2	muscleblind-like splicing regulator 2	1.38403	3e-10	6.35225	case	1341.15	1919.74	810.22	1278.54	10.1494	10.6182	0.872919	0.959716	877	173	0.468872	10.2266	1.58e-10	3.02e-10	11.6454
AmplificationPeak20	13q34	Amplification	ZIC5	Zic family member 5	2.03157	2.14e-09	6.02684	case	8.45687	32.6702	31.211	76.7323	1.06673	2.08933	1.87271	2.74418	877	173	1.0226	1.23522	1.16e-09	2.16e-09	9.70204
AmplificationPeak20	13q34	Amplification	DZIP1	DAZ interacting zinc finger protein 1	1.48605	5.71e-09	5.8578	case	191.529	351.892	147.549	391.586	7.21165	7.78314	1.1251	1.39458	877	173	0.571485	7.30581	3.13e-09	5.75e-09	8.73013
AmplificationPeak20	13q34	Amplification	CLDN10	claudin 10	1.89718	2.86e-08	5.57014	case	17.7458	168.993	177.954	824.268	1.76395	2.6878	1.75469	2.92947	877	173	0.923856	1.91616	1.62e-08	2.9e-08	7.13584
AmplificationPeak20	13q34	Amplification	KDELC1	KDEL (Lys-Asp-Glu-Leu) containing 1	1.31609	3.1e-08	5.55487	case	161.752	225.063	89.6528	160.06	7.13004	7.5263	0.84568	0.917743	877	173	0.396254	7.19533	1.76e-08	3.1e-08	7.05336
AmplificationPeak20	13q34	Amplification	OXGR1	oxoglutarate (alpha-ketoglutarate) receptor 1	1.95865	3.42e-08	5.53728	case	16.9403	69.9957	38.4132	194.262	2.65695	3.62681	1.96344	2.72469	877	173	0.969859	2.81674	1.94e-08	3.35e-08	6.95857
AmplificationPeak20	13q34	Amplification	PCCA	propionyl CoA carboxylase, alpha polypeptide	1.26692	2.66e-07	5.1503	case	322.118	438.418	162.829	289.685	8.15493	8.49626	0.762811	0.952284	877	173	0.341331	8.21117	1.55e-07	2.63e-07	4.94516
AmplificationPeak20	13q34	Amplification	IRS2	insulin receptor substrate 2	1.45481	5.96e-07	4.98852	case	686.69	1086.63	818.494	1189.59	8.83079	9.37162	1.26736	1.47776	877	173	0.540827	8.9199	3.56e-07	5.91e-07	4.14457
AmplificationPeak20	13q34	Amplification	TEX29	testis expressed 29	1.32267	6.59e-07	4.96809	case	2.42549	3.792	3.25452	5.14322	1.41028	1.81373	0.959873	1.05877	877	173	0.403455	1.47675	3.94e-07	6.43e-07	4.04517
AmplificationPeak20	13q34	Amplification	MYO16	myosin XVI	1.4724	2.56e-05	4.16991	case	20.408	30.6557	100.272	61.1279	3.11115	3.66932	1.55769	1.85574	877	173	0.558166	3.20312	1.65e-05	2.59e-05	0.469453
AmplificationPeak20	13q34	Amplification	RAB20	RAB20, member RAS oncogene family	1.22687	6.43e-05	3.94616	case	445.972	604.54	253.808	515.874	8.57253	8.8675	0.859781	1.07703	877	173	0.294977	8.62113	4.23e-05	6.54e-05	-0.424626
AmplificationPeak20	13q34	Amplification	ZIC2	Zic family member 2	1.85304	6.71e-05	3.93518	case	42.7571	89.2868	87.0557	145.646	3.26055	4.15045	2.65632	3.02833	877	173	0.889895	3.40718	4.43e-05	6.72e-05	-0.467247
AmplificationPeak20	13q34	Amplification	COL4A2	collagen, type IV, alpha 2	1.21009	8.96e-05	3.86206	case	8650.56	11136.4	5868.16	8961.6	12.8365	13.1116	0.831787	0.973904	877	173	0.275115	12.8818	5.97e-05	8.9e-05	-0.748285
AmplificationPeak20	13q34	Amplification	EFNB2	ephrin-B2	1.24061	0.000209264	3.64141	case	805.629	1148.2	543.048	1086.54	9.34435	9.6554	0.989414	1.20275	877	173	0.311048	9.3956	0.000142191	0.000205128	-1.56527
AmplificationPeak20	13q34	Amplification	ABCC4	ATP-binding cassette, sub-family C (CFTR/MRP), member 4	1.31249	0.000772904	3.27965	case	237.072	375.225	602.986	795.664	7.07418	7.46648	1.39034	1.66517	877	173	0.392305	7.13881	0.00053675	0.000749745	-2.80315
AmplificationPeak20	13q34	Amplification	NALCN	sodium leak channel, non selective	1.26112	0.0126456	2.34737	case	54.642	117.156	63.1063	221.117	5.01059	5.34529	1.62325	2.12382	877	173	0.334701	5.06574	0.00954575	0.0123533	-5.40634
AmplificationPeak21	14q21.1	Amplification	MIPOL1	mirror-image polydactyly 1	1.26601	6.79e-06	4.47387	case	186.681	223.807	145.474	151.542	7.20972	7.55001	1.02266	0.87465	835	215	0.340288	7.2794	4.26e-06	8.52e-06	3.20839
AmplificationPeak21	14q21.1	Amplification	FOXA1	forkhead box A1	1.82991	1.58e-05	4.28271	case	6222.85	7180.33	4063.96	3324.88	11.4963	12.3681	2.83055	1.87541	835	215	0.871772	11.6748	1.01e-05	1.01e-05	2.4047
AmplificationPeak22	15q26.3	Amplification	PGPEP1L	pyroglutamyl-peptidase I-like	1.61201	4.28e-15	7.98265	case	1.07976	5.62618	4.61127	18.1801	0.462811	1.15167	0.896687	1.66545	859	191	0.688862	0.588118	1.86e-15	3.72e-15	23.6726
AmplificationPeak22	15q26.3	Amplification	IGF1R	insulin-like growth factor 1 receptor	1.7993	2.78e-11	6.72914	case	4279.63	15219	3722.11	44529.7	11.4833	12.3307	1.50035	1.88276	859	191	0.847433	11.6375	1.4e-11	1.4e-11	14.9619
AmplificationPeak23	17p11.2	Amplification	USP22	ubiquitin specific peptidase 22	1.64728	4.53e-39	13.7202	case	4775.38	9625.16	1692.53	13281.2	12.1299	12.85	0.524425	0.876202	906	144	0.720083	12.2286	8.01e-40	8.01e-40	78.8091
AmplificationPeak24	17q12	Amplification	STARD3	StAR-related lipid transfer (START) domain containing 3	2.61215	1.83e-92	22.8247	case	809.101	3561.27	298.272	4854.02	9.57245	10.9577	0.505752	1.44609	722	328	1.38524	10.0052	2.84e-94	1.7e-93	203.409
AmplificationPeak24	17q12	Amplification	ERBB2	erb-b2 receptor tyrosine kinase 2	3.50318	1.06e-87	22.0887	case	6327.31	43688.8	3273.11	62815.8	12.4089	14.2175	0.866309	1.78609	722	328	1.80867	12.9739	2.06e-89	6.17e-89	192.245
AmplificationPeak24	17q12	Amplification	PGAP3	post-GPI attachment to proteins 3	2.6571	1.21e-73	19.8487	case	875.336	4209.88	446.725	6234.37	9.6104	11.0203	0.698178	1.60233	722	328	1.40985	10.0508	5.24e-75	1.05e-74	159.157
AmplificationPeak24	17q12	Amplification	TCAP	titin-cap	2.69205	6.98e-40	13.8817	case	14.0559	53.1769	223.444	245.077	2.16183	3.59053	1.24877	2.0553	722	328	1.4287	2.60813	1.18e-40	1.77e-40	80.35
AmplificationPeak24	17q12	Amplification	PNMT	phenylethanolamine N-methyltransferase	3.21325	4.54e-21	9.66475	case	44.7927	635.468	146.098	4140.52	3.27932	4.96335	2.28559	3.23605	722	328	1.68403	3.80538	1.58e-21	1.89e-21	36.6286
AmplificationPeak24	17q12	Amplification	PPP1R1B	protein phosphatase 1, regulatory (inhibitor) subunit 1B	1.26866	0.0680851	1.60417	case	1386.41	7805.07	2273.37	28243.4	8.48395	8.82726	2.97414	3.69822	722	328	0.34331	8.59119	0.0544884	0.0544884	-6.83121
AmplificationPeak25	17q23.1	Amplification	TUBD1	tubulin, delta 1	1.70461	7.35e-75	20.052	case	182.03	361.064	60.5727	340.904	7.44673	8.21616	0.442775	0.796091	630	420	0.769439	7.7545	2.93e-76	2.93e-76	162.11
AmplificationPeak26	19p13.12	Amplification	ILVBL	ilvB (bacterial acetolactate synthase)-like	1.40643	4.94e-18	8.84416	case	1095.81	1638.59	624.517	1224.31	9.91966	10.4117	0.702466	0.851273	828	222	0.492037	10.0237	1.92e-18	9.59e-18	30.3599
AmplificationPeak26	19p13.12	Amplification	NOTCH3	notch 3	1.3927	8.19e-14	7.58142	case	4137.86	8398.13	2083.54	21054.9	11.839	12.3169	0.737864	1.12405	828	222	0.477884	11.9401	3.75e-14	9.38e-14	20.6702
AmplificationPeak26	19p13.12	Amplification	CASP14	caspase 14, apoptosis-related cysteine peptidase	1.82844	0.000112812	3.80381	case	108.014	330.289	654.686	1933.19	1.95836	2.82898	2.89683	3.48223	828	222	0.870617	2.14243	7.54e-05	0.000125598	-0.0185901
AmplificationPeak27	19q12	Amplification	URI1	URI1, prefoldin-like chaperone	1.56125	4.21e-74	19.9234	case	1528.46	2765.83	378.618	2921.31	10.538	11.1808	0.341053	0.691505	776	274	0.642703	10.7058	1.81e-75	9.03e-75	160.301
AmplificationPeak27	19q12	Amplification	POP4	processing of precursor 4, ribonuclease P/MRP subunit (S. cerevisiae)	1.52795	1.21e-59	17.512	case	591.001	1125.21	156.855	1656.69	9.16542	9.77702	0.349608	0.775177	776	274	0.611597	9.32502	9.69e-61	2.42e-60	126.501
AmplificationPeak27	19q12	Amplification	CCNE1	cyclin E1	2.78226	2.88e-41	14.1551	case	100.032	415.942	133.129	810.154	5.95711	7.43336	1.3307	1.85555	776	274	1.47626	6.34234	4.63e-42	7.71e-42	83.682
AmplificationPeak27	19q12	Amplification	PLEKHF1	pleckstrin homology domain containing, family F (with FYVE domain) member 1	1.60849	1.64e-14	7.80311	case	165.856	374.664	140.344	734.507	6.96417	7.64987	1.13927	1.52584	776	274	0.685705	7.1431	7.27e-15	9.08e-15	21.6071
AmplificationPeak28	19q13.42	Amplification	FIZ1	FLT3-interacting zinc finger 1	1.37945	2.51e-36	13.1606	case	389.947	564.065	129.601	336.087	8.53614	9.00023	0.464449	0.583277	782	268	0.464095	8.65459	4.99e-37	2.6e-35	72.4671
AmplificationPeak28	19q13.42	Amplification	PPP6R1	protein phosphatase 6, regulatory subunit 1	1.34713	1.97e-36	13.1822	case	1914.12	2684.42	560.317	1242.75	10.8432	11.2731	0.419038	0.562278	782	268	0.429889	10.953	3.91e-37	2.6e-35	72.71
AmplificationPeak28	19q13.42	Amplification	ZNF805	zinc finger protein 805	1.33551	1.13e-35	13.0248	case	344.184	483.587	92.633	244.933	8.37744	8.79484	0.402414	0.572172	782	268	0.417392	8.48398	2.32e-36	8.05e-35	70.9421
AmplificationPeak28	19q13.42	Amplification	U2AF2	U2 small nuclear RNA auxiliary factor 2	1.28517	2.35e-31	12.1048	case	3041.27	4033.59	835.289	1887.62	11.5183	11.8803	0.391037	0.499493	782	268	0.361965	11.6107	5.72e-32	1.49e-30	60.9176
AmplificationPeak28	19q13.42	Amplification	ZNF17	zinc finger protein 17	1.31476	3.19e-25	10.7036	case	142.029	201.992	42.6207	137.122	7.09222	7.48702	0.45698	0.672474	782	268	0.394802	7.19299	9.49e-26	1.97e-24	46.7346
AmplificationPeak28	19q13.42	Amplification	ISOC2	isochorismatase domain containing 2	1.461	1.7e-24	10.5277	case	796.801	1234.13	531.966	1086.82	9.44695	9.9939	0.704838	0.813249	782	268	0.546954	9.58655	5.2e-25	9.01e-24	45.0524
AmplificationPeak28	19q13.42	Amplification	ZNF581	zinc finger protein 581	1.3684	8.93e-22	9.84816	case	381.217	549.413	184.971	373.96	8.44013	8.89262	0.620124	0.726481	782	268	0.452491	8.55562	3.01e-22	4.47e-21	38.766
AmplificationPeak28	19q13.42	Amplification	HSPBP1	HSPA (heat shock 70kDa) binding protein, cytoplasmic cochaperone 1	1.42462	1.02e-21	9.83318	case	721.014	1058.13	425.264	753.108	9.30448	9.81506	0.718798	0.775109	782	268	0.510576	9.4348	3.45e-22	4.48e-21	38.6313
AmplificationPeak28	19q13.42	Amplification	EPN1	epsin 1	1.35372	1.95e-21	9.76046	case	2092.14	2894	973.555	1605.6	10.8975	11.3345	0.6186	0.670141	782	268	0.436926	11.0091	6.66e-22	7.7e-21	37.9799
AmplificationPeak28	19q13.42	Amplification	ZNF784	zinc finger protein 784	1.36893	8.28e-21	9.59627	case	124.939	178.15	61.1439	121.847	6.82853	7.28158	0.651154	0.710565	782	268	0.453051	6.94416	2.91e-21	3.03e-20	36.5241
AmplificationPeak28	19q13.42	Amplification	UBE2S	ubiquitin-conjugating enzyme E2S	1.63067	5.9e-20	9.37022	case	431.44	733.431	358.779	614.32	8.37474	9.0802	1.03173	1.15453	782	268	0.705462	8.5548	2.14e-20	2.02e-19	34.5537
AmplificationPeak28	19q13.42	Amplification	RDH13	retinol dehydrogenase 13 (all-trans/9-cis)	1.35433	1.58e-19	9.25561	case	244.563	344.38	121.057	211.52	7.79452	8.23211	0.641626	0.738819	782	268	0.437582	7.90621	5.8e-20	5.03e-19	33.5699
AmplificationPeak28	19q13.42	Amplification	ZNF304	zinc finger protein 304	1.32821	4.71e-18	8.84989	case	409.522	589.95	150.262	448.33	8.57004	8.97952	0.606185	0.77536	782	268	0.409484	8.67455	1.82e-18	1.46e-17	30.1701
AmplificationPeak28	19q13.42	Amplification	ZSCAN5A	zinc finger and SCAN domain containing 5A	1.35477	2.63e-17	8.63766	case	58.9272	85.1858	29.9167	54.971	5.74909	6.18714	0.673638	0.82898	782	268	0.438051	5.8609	1.05e-17	7.81e-17	28.4439
AmplificationPeak28	19q13.42	Amplification	ZNF749	zinc finger protein 749	1.35784	5.06e-17	8.55564	case	83.8156	123.934	36.1305	90.5006	6.26413	6.70544	0.67683	0.862752	782	268	0.441318	6.37677	2.05e-17	1.42e-16	27.7866
AmplificationPeak28	19q13.42	Amplification	ZNF460	zinc finger protein 460	1.38347	1.43e-16	8.4247	case	48.2426	71.7887	31.4287	59.9021	5.41976	5.88806	0.748848	0.883759	782	268	0.468294	5.53929	5.88e-17	3.82e-16	26.7485
AmplificationPeak28	19q13.42	Amplification	ZNF71	zinc finger protein 71	1.26597	5.4e-16	8.25512	case	198.184	261.902	70.2843	127.255	7.54391	7.88415	0.542959	0.68294	782	268	0.340242	7.63075	2.26e-16	1.38e-15	25.4248
AmplificationPeak28	19q13.42	Amplification	ZNF787	zinc finger protein 787	1.37875	2.64e-15	8.0477	case	468.181	672.735	277.12	475.404	8.65863	9.12199	0.789697	0.879887	782	268	0.463365	8.77689	1.13e-15	6.55e-15	23.838
AmplificationPeak28	19q13.42	Amplification	ZNF543	zinc finger protein 543	1.26034	4.14e-15	7.9878	case	144.9	198.351	50.012	152.819	7.09731	7.43113	0.536004	0.72514	782	268	0.333815	7.18252	1.79e-15	9.82e-15	23.3863
AmplificationPeak28	19q13.42	Amplification	ZNF530	zinc finger protein 530	1.27852	6.95e-15	7.91858	case	73.4291	101.687	31.1369	67.9388	6.1065	6.46098	0.575063	0.775309	782	268	0.354475	6.19698	3.04e-15	1.58e-14	22.8681
AmplificationPeak28	19q13.42	Amplification	ZNF579	zinc finger protein 579	1.42422	7.56e-14	7.59256	case	190.399	284.17	140.182	239.134	7.27707	7.78724	0.930798	1.00327	782	268	0.510173	7.40728	3.45e-14	1.71e-13	20.4816
AmplificationPeak28	19q13.42	Amplification	ZNF416	zinc finger protein 416	1.21021	1.52e-13	7.49482	case	132.058	170.768	42.7373	107.82	6.98323	7.25849	0.465474	0.648136	782	268	0.275252	7.05349	7.03e-14	3.32e-13	19.7836
AmplificationPeak28	19q13.42	Amplification	SUV420H2	suppressor of variegation 4-20 homolog 2 (Drosophila)	1.34778	2.12e-13	7.44774	case	212.119	292.889	134.899	193.302	7.50802	7.93861	0.803105	0.856291	782	268	0.430588	7.61792	9.88e-14	4.47e-13	19.4503
AmplificationPeak28	19q13.42	Amplification	ZNF419	zinc finger protein 419	1.2604	2.03e-12	7.12091	case	183.239	245.12	71.2178	155.693	7.40567	7.73954	0.6293	0.750184	782	268	0.333876	7.49088	9.93e-13	4.3e-12	17.1887
AmplificationPeak28	19q13.42	Amplification	ZNF548	zinc finger protein 548	1.23322	2.31e-12	7.10207	case	318.471	419.535	107.957	273.924	8.22562	8.52805	0.558758	0.710963	782	268	0.302426	8.30281	1.13e-12	4.7e-12	17.0612
AmplificationPeak28	19q13.42	Amplification	ZNF256	zinc finger protein 256	1.2624	3.83e-12	7.02808	case	129.004	175.239	50.5162	120.462	6.90271	7.23888	0.636924	0.777781	782	268	0.336174	6.98851	1.88e-12	7.52e-12	16.5631
AmplificationPeak28	19q13.42	Amplification	ZNF544	zinc finger protein 544	1.21742	1.75e-11	6.80051	case	669.547	887.74	215.178	558.482	9.30856	9.59238	0.507707	0.780128	782	268	0.283822	9.38101	8.73e-12	3.36e-11	15.0612
AmplificationPeak28	19q13.42	Amplification	ZNF444	zinc finger protein 444	1.26911	3.44e-11	6.69626	case	623.38	827.03	323.49	569.316	9.11558	9.4594	0.703988	0.784478	782	268	0.343813	9.20334	1.74e-11	6.46e-11	14.3883
AmplificationPeak28	19q13.42	Amplification	TMEM86B	transmembrane protein 86B	1.34786	8.64e-11	6.55299	case	53.4369	76.2087	39.1072	63.2222	5.47624	5.90692	0.900381	1.00787	782	268	0.430675	5.58617	4.41e-11	1.55e-10	13.4791
AmplificationPeak28	19q13.42	Amplification	ZNF264	zinc finger protein 264	1.22054	8.74e-11	6.55104	case	823.179	1071.54	281.157	665.373	9.58848	9.876	0.570265	0.745792	782	268	0.287521	9.66187	4.46e-11	1.55e-10	13.4669
AmplificationPeak28	19q13.42	Amplification	RPL28	ribosomal protein L28	1.32609	1.13e-10	6.51001	case	12121.4	16975.5	9055.81	15182.8	13.2906	13.6977	0.859105	0.953027	782	268	0.407175	13.3945	5.81e-11	1.95e-10	13.2099
AmplificationPeak28	19q13.42	Amplification	ZNF547	zinc finger protein 547	1.23619	1.41e-10	6.47429	case	60.8807	82.3044	24.6143	54.7368	5.83462	6.14052	0.602236	0.828831	782	268	0.305895	5.9127	7.3e-11	2.37e-10	12.9874
AmplificationPeak28	19q13.42	Amplification	ZNF274	zinc finger protein 274	1.22311	1.58e-10	6.45568	case	427.936	570.518	169.908	460.028	8.63136	8.92192	0.583765	0.767274	782	268	0.290554	8.70552	8.21e-11	2.59e-10	12.8719
AmplificationPeak28	19q13.42	Amplification	ZNF606	zinc finger protein 606	1.28	1.93e-10	6.42312	case	384.712	535.297	172.349	406.029	8.434	8.79015	0.734996	0.91055	782	268	0.356147	8.5249	1.01e-10	3.09e-10	12.6706
AmplificationPeak28	19q13.42	Amplification	ZNF417	zinc finger protein 417	1.26141	5.77e-10	6.24495	case	199.88	264.365	98.0556	175.765	7.47853	7.81357	0.730252	0.833883	782	268	0.33504	7.56404	3.07e-10	9.03e-10	11.5858
AmplificationPeak28	19q13.42	Amplification	ZNF550	zinc finger protein 550	1.23769	5.87e-10	6.2422	case	209.713	277.439	90.2719	186.018	7.58362	7.89126	0.649944	0.816525	782	268	0.307649	7.66214	3.12e-10	9.03e-10	11.5693
AmplificationPeak28	19q13.42	Amplification	NAT14	N-acetyltransferase 14 (GCN5-related, putative)	1.34153	9.93e-10	6.15576	case	352.077	504.787	257.676	454.31	8.15327	8.57715	0.94143	1.06124	782	268	0.423878	8.26146	5.31e-10	1.49e-09	11.0534
AmplificationPeak28	19q13.42	Amplification	ZNF776	zinc finger protein 776	1.24185	6.95e-09	5.82326	case	536.857	751.052	226.212	740.722	8.92416	9.23665	0.698329	0.911003	782	268	0.312497	9.00392	3.83e-09	1.02e-08	9.13151
AmplificationPeak28	19q13.42	Amplification	ZNF524	zinc finger protein 524	1.2887	1.16e-08	5.73367	case	252.715	327.907	197.119	264.63	7.69061	8.05653	0.900089	0.907595	782	268	0.365918	7.78401	6.42e-09	1.65e-08	8.63081
AmplificationPeak28	19q13.42	Amplification	ZNF551	zinc finger protein 551	1.30231	1.17e-08	5.73128	case	135.303	199.297	69.4524	217.645	6.86944	7.25051	0.890192	1.07189	782	268	0.381074	6.96671	6.51e-09	1.65e-08	8.61755
AmplificationPeak28	19q13.42	Amplification	PPP1R12C	protein phosphatase 1, regulatory subunit 12C	1.23336	1.34e-08	5.70697	case	872.458	1083.28	473.494	635.583	9.57916	9.88176	0.74662	0.756335	782	268	0.302594	9.6564	7.48e-09	1.85e-08	8.48295
AmplificationPeak28	19q13.42	Amplification	ZNF580	zinc finger protein 580	1.22886	1.61e-07	5.24764	case	368.184	459.267	240.258	350.747	8.29758	8.59489	0.80337	0.792399	782	268	0.297315	8.37346	9.32e-08	2.15e-07	6.04193
AmplificationPeak28	19q13.42	Amplification	ZNF628	zinc finger protein 628	1.21688	2.12e-07	5.19446	case	129.962	159.489	71.1195	95.8936	6.83494	7.11813	0.77088	0.768532	782	268	0.283186	6.90722	1.23e-07	2.79e-07	5.77184
AmplificationPeak28	19q13.42	Amplification	ZNF773	zinc finger protein 773	1.23142	4.7e-07	5.03689	case	143.725	191.702	59.1592	143.366	7.00537	7.3057	0.804215	0.946067	782	268	0.300326	7.08203	2.78e-07	6.16e-07	4.98691
AmplificationPeak28	19q13.42	Amplification	ZNF134	zinc finger protein 134	1.21198	1.28e-06	4.8317	case	288.576	385.735	128.941	348.102	8.00607	8.28343	0.769389	0.922616	782	268	0.277362	8.07686	7.77e-07	1.68e-06	3.99935
AmplificationPeak28	19q13.42	Amplification	NLRP9	NLR family, pyrin domain containing 9	1.24303	1.94e-06	4.74511	case	2.8175	4.06186	3.88313	5.56696	1.60073	1.91459	0.901824	1.02557	782	268	0.313856	1.68084	1.19e-06	2.52e-06	3.59437
AmplificationPeak28	19q13.42	Amplification	ZNF587	zinc finger protein 587	1.25472	4.54e-06	4.56261	case	1356.12	1896.63	935.92	2305.47	10.0922	10.4195	0.980146	1.10806	782	268	0.327362	10.1757	2.82e-06	5.87e-06	2.76381
AmplificationPeak28	19q13.42	Amplification	ZNF814	zinc finger protein 814	1.21388	4.88e-06	4.54684	case	446.309	587.988	268.576	514.864	8.57246	8.85209	0.83246	0.968604	782	268	0.279631	8.64383	3.04e-06	6.2e-06	2.69355
AmplificationPeak28	19q13.42	Amplification	VN1R1	vomeronasal 1 receptor 1	1.26526	6.49e-06	4.48397	case	14.4554	19.8339	11.1804	17.6163	3.6023	3.94174	1.04187	1.14907	782	268	0.339437	3.68894	4.07e-06	8.13e-06	2.4156
AmplificationPeak28	19q13.42	Amplification	AURKC	aurora kinase C	1.27715	7.39e-06	4.45538	case	14.3381	25.5899	25.7507	137.924	3.36794	3.72087	1.09309	1.195	782	268	0.352928	3.45802	4.64e-06	9.1e-06	2.29044
AmplificationPeak28	19q13.42	Amplification	MIMT1	MER1 repeat containing imprinted transcript 1 (non-protein coding)	1.31723	2.2e-05	4.20552	case	2.93029	4.66914	11.4493	13.3111	0.862672	1.26018	1.26186	1.53435	782	268	0.397508	0.964131	1.41e-05	2.72e-05	1.22952
AmplificationPeak28	19q13.42	Amplification	NLRP7	NLR family, pyrin domain containing 7	1.44798	2.59e-05	4.16691	case	16.4461	27.9987	90.341	91.9888	2.70592	3.23996	1.76544	1.94404	782	268	0.534043	2.84223	1.67e-05	3.16e-05	1.07086
AmplificationPeak28	19q13.42	Amplification	ZFP28	ZFP28 zinc finger protein	1.20401	3.68e-05	4.08324	case	165.507	208.766	79.9686	124.376	7.15737	7.42522	0.900737	1.00054	782	268	0.26785	7.22574	2.39e-05	4.44e-05	0.731846
AmplificationPeak28	19q13.42	Amplification	ZIM2	zinc finger, imprinted 2	1.39563	3.97e-05	4.06506	case	5.10317	10.7377	18.4704	28.2826	1.23513	1.71604	1.55383	1.98125	782	268	0.480914	1.35787	2.58e-05	4.71e-05	0.659095
AmplificationPeak28	19q13.42	Amplification	ZNF549	zinc finger protein 549	1.21019	6.68e-05	3.93637	case	214.053	281.726	107.657	248.085	7.50246	7.77769	0.960916	1.06462	782	268	0.275228	7.57271	4.41e-05	7.9e-05	0.152952
AmplificationPeak28	19q13.42	Amplification	NLRP2	NLR family, pyrin domain containing 2	1.65471	0.00132853	3.1182	case	598.865	987.534	830.191	1799.25	6.96013	7.6867	3.28224	3.33583	782	268	0.726574	7.14558	0.000934544	0.00159332	-2.69319
AmplificationPeak28	19q13.42	Amplification	ZIK1	zinc finger protein interacting with K protein 1	1.26609	0.0015146	3.07751	case	72.7409	118.301	79.3136	207.983	5.47986	5.82024	1.48978	1.7637	782	268	0.340377	5.56674	0.00107073	0.00176755	-2.81786
AmplificationPeak28	19q13.42	Amplification	PEG3	paternally expressed 3	1.41272	0.00229913	2.94495	case	780.073	1293.39	2670.86	2805.57	7.45801	7.95649	2.28036	2.69959	782	268	0.498479	7.58524	0.0016506	0.00260094	-3.21283
AmplificationPeak28	19q13.42	Amplification	ZNF667	zinc finger protein 667	1.2623	0.00226996	2.94915	case	78.8303	110.676	74.4678	112.192	5.62431	5.96036	1.56622	1.73711	782	268	0.33605	5.71008	0.00162853	0.00260094	-3.20059
AmplificationPeak29	20q13.2	Amplification	ZNF217	zinc finger protein 217	1.37613	1.18e-17	8.73691	case	2428.8	3623.55	1321.53	3070.09	11.055	11.5156	0.77329	0.924765	514	536	0.460613	11.2902	4.67e-18	4.67e-18	29.492
DeletionPeak1	1p36.13	Deletion	FBXO42	F-box protein 42	0.758361	1.12e-102	-24.4074	control	543.469	414.761	90.6865	84.3789	9.06933	8.67028	0.236297	0.292149	611	439	-0.399044	8.90249	7.25e-105	7.62e-103	227.741
DeletionPeak1	1p36.13	Deletion	SZRD1	SUZ RNA binding domain containing 1	0.759613	1.49e-84	-21.602	control	3377.36	2582.12	688.649	571.939	11.6959	11.2992	0.268603	0.324651	611	439	-0.396664	11.5301	3.27e-86	1.72e-84	184.884
DeletionPeak1	1p36.13	Deletion	CASP9	caspase 9, apoptosis-related cysteine peptidase	0.719314	9.24e-65	-18.3865	control	331.763	242.143	86.6232	81.7293	8.32893	7.85362	0.384105	0.450588	611	439	-0.475305	8.13021	5.76e-66	2.02e-64	138.392
DeletionPeak1	1p36.13	Deletion	NECAP2	NECAP endocytosis associated 2	0.748403	1.02e-56	-17.0014	control	1453.43	1087.19	426.284	304.121	10.4515	10.0334	0.389994	0.3973	611	439	-0.418113	10.2767	9.6e-58	2.52e-56	119.523
DeletionPeak1	1p36.13	Deletion	SDHB	succinate dehydrogenase complex, subunit B, iron sulfur (Ip)	0.770671	2.14e-48	-15.5083	control	1432.95	1101.76	425.956	312.08	10.4304	10.0546	0.389802	0.383801	611	439	-0.375814	10.2733	2.7e-49	5.67e-48	100.144
DeletionPeak1	1p36.13	Deletion	PLEKHM2	pleckstrin homology domain containing, family M (with RUN domain) member 2	0.74995	3.42e-45	-14.9104	control	1502.78	1134.03	471.072	367.182	10.4904	10.0753	0.427855	0.467956	611	439	-0.415134	10.3168	4.8e-46	8.39e-45	92.694
DeletionPeak1	1p36.13	Deletion	PINK1	PTEN induced putative kinase 1	0.717018	4.34e-45	-14.8908	control	1587.16	1155.07	533.996	432.436	10.5536	10.0737	0.485105	0.554514	611	439	-0.479919	10.353	6.11e-46	9.17e-45	92.4523
DeletionPeak1	1p36.13	Deletion	CAPZB	capping protein (actin filament) muscle Z-line, beta	0.77868	1.14e-40	-14.0379	control	5626.75	4381.76	1715.65	1303.32	12.3986	12.0377	0.408697	0.414002	611	439	-0.360898	12.2477	1.88e-41	2.47e-40	82.1687
DeletionPeak1	1p36.13	Deletion	PQLC2	PQ loop repeat containing 2	0.714133	6.24e-40	-13.8925	control	360.146	260.666	146.952	121.504	8.39274	7.907	0.539154	0.585519	611	439	-0.485734	8.18965	1.05e-40	1.23e-39	80.4567
DeletionPeak1	1p36.13	Deletion	KAZN	kazrin, periplakin interacting protein	0.627902	4.75e-38	-13.5137	control	729.353	466.283	421.956	266.118	9.31637	8.64498	0.77094	0.826067	611	439	-0.671389	9.03567	8.78e-39	9.22e-38	76.0537
DeletionPeak1	1p36.13	Deletion	MUL1	mitochondrial E3 ubiquitin protein ligase 1	0.800807	2.29e-37	-13.3735	control	816.953	659.834	199.173	187.194	9.63201	9.31153	0.364118	0.407816	611	439	-0.320474	9.49802	4.42e-38	4.22e-37	74.4466
DeletionPeak1	1p36.13	Deletion	MINOS1	mitochondrial inner membrane organizing system 1	0.732015	3.75e-36	-13.125	control	1424.82	1046.81	598.434	443.747	10.3713	9.92121	0.540016	0.559443	611	439	-0.450055	10.1831	7.54e-37	6.6e-36	71.6259
DeletionPeak1	1p36.13	Deletion	DNAJC16	DnaJ (Hsp40) homolog, subfamily C, member 16	0.738747	2.16e-35	-12.9664	control	911.787	677.483	317.361	260.295	9.74206	9.30521	0.532179	0.547494	611	439	-0.436847	9.55942	4.52e-36	3.65e-35	69.8458
DeletionPeak1	1p36.13	Deletion	PRDM2	PR domain containing 2, with ZNF domain	0.741281	2.92e-35	-12.9394	control	1417.74	1064.01	472.911	395.673	10.3854	9.95347	0.510826	0.563899	611	439	-0.431908	10.2048	6.12e-36	4.59e-35	69.5445
DeletionPeak1	1p36.13	Deletion	HP1BP3	heterochromatin protein 1, binding protein 3	0.762748	5.85e-35	-12.8765	control	4103.05	3172.96	1343.41	1263.8	11.9288	11.5381	0.466607	0.509703	611	439	-0.390721	11.7654	1.24e-35	8.67e-35	68.8434
DeletionPeak1	1p36.13	Deletion	AKR7A2	aldo-keto reductase family 7, member A2 (aflatoxin aldehyde reductase)	0.721991	1.51e-34	-12.7899	control	1394.71	1001.67	640.179	424.506	10.3217	9.8518	0.589376	0.584817	611	439	-0.469948	10.1253	3.26e-35	2.14e-34	67.8827
DeletionPeak1	1p36.13	Deletion	EMC1	ER membrane protein complex subunit 1	0.766782	7.06e-34	-12.6469	control	1438.8	1099.8	533.109	375.478	10.4076	10.0245	0.484837	0.483484	611	439	-0.383111	10.2474	1.59e-34	9.82e-34	66.3069
DeletionPeak1	1p36.13	Deletion	TMCO4	transmembrane and coiled-coil domains 4	0.705263	1.2e-33	-12.5981	control	659.841	475.567	301.765	241.228	9.2401	8.73633	0.607975	0.680685	611	439	-0.503767	9.02947	2.72e-34	1.59e-33	65.772
DeletionPeak1	1p36.13	Deletion	ATP13A2	ATPase type 13A2	0.694587	3.29e-33	-12.5049	control	1804.98	1282.07	858.165	703.171	10.6749	10.1492	0.641673	0.71273	611	439	-0.525773	10.4551	7.57e-34	4.18e-33	64.7558
DeletionPeak1	1p36.13	Deletion	ZBTB17	zinc finger and BTB domain containing 17	0.734445	5.92e-32	-12.235	control	518.729	387.496	206.718	162.496	8.91992	8.47465	0.542648	0.632457	611	439	-0.445273	8.73375	1.42e-32	7.46e-32	61.8418
DeletionPeak1	1p36.13	Deletion	ARHGEF10L	Rho guanine nucleotide exchange factor (GEF) 10-like	0.710209	4.76e-31	-12.037	control	1035.02	721.801	536.734	335.465	9.85517	9.36149	0.673001	0.631034	611	439	-0.493685	9.64877	1.19e-31	5.93e-31	59.7345
DeletionPeak1	1p36.13	Deletion	RSG1	REM2 and RAB-like small GTPase 1	0.706317	8.64e-26	-10.8405	control	71.0188	51.1133	33.1629	27.6616	6.00988	5.50827	0.710533	0.77895	611	439	-0.501612	5.80016	2.5e-26	1.19e-25	47.5687
DeletionPeak1	1p36.13	Deletion	SPEN	spen family transcriptional repressor	0.77722	9.8e-25	-10.5863	control	2278.49	1779.25	763.877	635.67	11.0623	10.6987	0.542468	0.558276	611	439	-0.363605	10.9103	2.97e-25	1.36e-24	45.1137
DeletionPeak1	1p36.13	Deletion	UBR4	ubiquitin protein ligase E3 component n-recognin 4	0.808741	9.88e-24	-10.341	control	4109.06	3347.02	1303.89	1119.51	11.9336	11.6274	0.457014	0.495381	611	439	-0.306251	11.8056	3.1e-24	1.35e-23	42.7901
DeletionPeak1	1p36.13	Deletion	CROCCP3	ciliary rootlet coiled-coil, rootletin pseudogene 3	0.711014	2.57e-23	-10.2376	control	62.0419	44.5858	32.752	25.2795	5.79195	5.2999	0.747969	0.796314	611	439	-0.492049	5.58623	8.22e-24	3.45e-23	41.8233
DeletionPeak1	1p36.13	Deletion	DDOST	dolichyl-diphosphooligosaccharide--protein glycosyltransferase subunit (non-catalytic)	0.81719	8.13e-23	-10.1125	control	5582.05	4574.88	2018.03	1655.63	12.3706	12.0794	0.451899	0.472008	611	439	-0.291256	12.2489	2.65e-23	1.07e-22	40.6649
DeletionPeak1	1p36.13	Deletion	CROCC	ciliary rootlet coiled-coil, rootletin	0.645075	2.16e-22	-10.0055	control	516.654	344.04	350.474	232.748	8.71675	8.08429	0.952192	1.08727	611	439	-0.632462	8.45233	7.13e-23	2.77e-22	39.6832
DeletionPeak1	1p36.13	Deletion	OTUD3	OTU deubiquitinase 3	0.764646	2.86e-21	-9.71721	control	295.233	229.642	128.722	120.614	8.08175	7.69462	0.619528	0.66059	611	439	-0.387136	7.91989	9.87e-22	3.7e-21	37.0813
DeletionPeak1	1p36.13	Deletion	MRTO4	mRNA turnover 4 homolog (S. cerevisiae)	0.810584	1.19e-18	-9.01629	control	1044.83	849.807	475.9	360.078	9.92498	9.62201	0.52268	0.55683	611	439	-0.302967	9.79831	4.51e-19	1.63e-18	31.023
DeletionPeak1	1p36.13	Deletion	AKR7L	aldo-keto reductase family 7-like (gene/pseudogene)	0.578069	4.49e-17	-8.57124	control	63.0889	35.9074	71.552	45.6186	5.27059	4.4799	1.50729	1.42949	611	439	-0.790687	4.94001	1.81e-17	6.33e-17	27.378
DeletionPeak1	1p36.13	Deletion	CROCCP2	ciliary rootlet coiled-coil, rootletin pseudogene 2	0.724754	5.58e-17	-8.54343	control	336.481	243.082	231.316	149.819	8.13485	7.67041	0.855365	0.888333	611	439	-0.464436	7.94067	2.27e-17	7.68e-17	27.1555
DeletionPeak1	1p36.13	Deletion	NBPF1	neuroblastoma breakpoint family, member 1	0.707162	5.94e-16	-8.24299	control	842.493	574.446	604.488	405.629	9.3877	8.88781	1.01232	0.907216	611	439	-0.499887	9.1787	2.49e-16	8.16e-16	24.7924
DeletionPeak1	1p36.13	Deletion	IFFO2	intermediate filament family orphan 2	0.719188	4.82e-15	-7.96743	control	764.589	542.248	764.442	526.043	9.21135	8.73579	0.962641	0.943014	611	439	-0.475559	9.01253	2.1e-15	6.68e-15	22.6905
DeletionPeak1	1p36.13	Deletion	EPHA2	EPH receptor A2	0.727784	2.14e-14	-7.76619	control	372.915	257.513	332.65	174.203	8.19706	7.73865	0.977316	0.895339	611	439	-0.458418	8.0054	9.58e-15	2.96e-14	21.1955
DeletionPeak1	1p36.13	Deletion	KIF17	kinesin family member 17	0.719578	2.71e-14	-7.7341	control	28.8166	21.5873	20.5973	22.4412	4.58924	4.11446	0.966009	1.00307	611	439	-0.474776	4.39074	1.22e-14	3.58e-14	20.9603
DeletionPeak1	1p36.13	Deletion	UBXN10	UBX domain protein 10	0.553208	2.65e-13	-7.41605	control	415.107	218.428	368.874	215.05	7.87157	7.01747	1.92271	1.72296	611	439	-0.854106	7.51448	1.24e-13	3.52e-13	18.6759
DeletionPeak1	1p36.13	Deletion	SLC25A34	solute carrier family 25, member 34	0.734972	1.85e-12	-7.13489	control	19.1946	13.6375	19.4946	11.8196	3.9678	3.52356	0.99656	0.994439	611	439	-0.44424	3.78206	9.02e-13	2.49e-12	16.7284
DeletionPeak1	1p36.13	Deletion	ARHGEF19	Rho guanine nucleotide exchange factor (GEF) 19	0.759937	3.7e-12	-7.0332	control	670.143	525.183	443.473	371.921	9.13975	8.7437	0.858625	0.955721	611	439	-0.396049	8.97417	1.82e-12	4.89e-12	16.0409
DeletionPeak1	1p36.13	Deletion	MST1L	macrophage stimulating 1-like	0.635679	5.99e-11	-6.61061	control	24.698	15.6685	33.2165	27.2374	3.83633	3.1827	1.60215	1.5517	611	439	-0.65363	3.56305	3.04e-11	7.98e-11	13.2804
DeletionPeak1	1p36.13	Deletion	TMEM51	transmembrane protein 51	0.82579	1.36e-10	-6.48043	control	376.388	298.506	265.881	131.748	8.36657	8.09042	0.710205	0.639048	611	439	-0.276152	8.25111	7.02e-11	1.8e-10	12.4617
DeletionPeak1	1p36.13	Deletion	EFHD2	EF-hand domain family, member D2	0.808544	5.34e-10	-6.25801	control	1330.91	1060.46	876.339	614.281	10.1506	9.84399	0.790458	0.77353	611	439	-0.306602	10.0224	2.84e-10	7.09e-10	11.0977
DeletionPeak1	1p36.13	Deletion	NBL1	neuroblastoma 1, DAN family BMP antagonist	0.724784	6.74e-10	-6.21958	control	4663.47	3361.6	4286.96	3125.3	11.733	11.2687	1.2014	1.18365	611	439	-0.464377	11.5389	3.59e-10	8.78e-10	10.8665
DeletionPeak1	1p36.13	Deletion	RSC1A1	regulatory solute carrier protein, family 1, member 1	0.790271	1.16e-09	-6.12979	control	296.761	241.979	158.856	144.961	7.99716	7.65758	0.845942	0.93867	611	439	-0.339581	7.85518	6.22e-10	1.48e-09	10.3314
DeletionPeak1	1p36.13	Deletion	FBLIM1	filamin binding LIM protein 1	0.78305	4.65e-09	-5.89327	control	1467.24	1123.68	981.526	701.425	10.2201	9.8673	0.989012	0.9115	611	439	-0.352823	10.0726	2.55e-09	5.95e-09	8.95686
DeletionPeak1	1p36.13	Deletion	AKR7A3	aldo-keto reductase family 7, member A3 (aflatoxin aldehyde reductase)	0.527617	2.5e-08	-5.59488	control	915.826	536.739	1672.03	1033.77	8.15374	7.2313	2.61221	2.67057	611	439	-0.922437	7.76807	1.41e-08	3.21e-08	7.29507
DeletionPeak1	1p36.13	Deletion	ALDH4A1	aldehyde dehydrogenase 4 family, member A1	0.792492	5.17e-08	-5.46066	control	918.563	762.817	815.203	638.253	9.52611	9.19058	0.92291	1.06013	611	439	-0.335531	9.38583	2.96e-08	6.61e-08	6.5741
DeletionPeak1	1p36.13	Deletion	KLHDC7A	kelch domain containing 7A	0.480457	7.22e-08	-5.39901	control	730.748	287.529	1724.98	645.035	6.81524	5.75771	3.22437	3.00006	611	439	-1.05752	6.37309	4.14e-08	9.06e-08	6.24844
DeletionPeak1	1p36.13	Deletion	FHAD1	forkhead-associated (FHA) phosphopeptide binding domain 1	0.787432	4.52e-07	-5.04471	control	48.4867	40.4301	48.6134	35.0623	5.26837	4.9236	1.01709	1.19053	611	439	-0.344773	5.12423	2.67e-07	5.73e-07	4.44512
DeletionPeak1	1p36.13	Deletion	AGMAT	agmatine ureohydrolase (agmatinase)	0.792514	5.06e-07	-5.02181	control	45.3999	38.1382	35.942	44.2749	5.17673	4.84124	1.02251	1.12909	611	439	-0.335491	5.03646	3.01e-07	6.31e-07	4.33258
DeletionPeak1	1p36.13	Deletion	DHRS3	dehydrogenase/reductase (SDR family) member 3	0.821947	5.98e-07	-4.98776	control	1061.59	874.84	730.245	624.069	9.77229	9.48941	0.907117	0.906692	611	439	-0.282882	9.65402	3.57e-07	7.35e-07	4.16613
DeletionPeak1	1p36.13	Deletion	RNF186	ring finger protein 186	0.751047	2.17e-06	-4.72114	control	4.85236	3.22151	19.3138	18.4892	1.33121	0.918187	1.4959	1.25179	611	439	-0.413025	1.15853	1.33e-06	2.69e-06	2.90016
DeletionPeak1	1p36.13	Deletion	CAMK2N1	calcium/calmodulin-dependent protein kinase II inhibitor 1	0.752379	2.32e-06	-4.70605	control	1834.04	1407.02	1518.28	1161.2	10.327	9.91658	1.38377	1.41017	611	439	-0.410468	10.1554	1.43e-06	2.84e-06	2.83049
DeletionPeak1	1p36.13	Deletion	DDI2	DNA-damage inducible 1 homolog 2 (S. cerevisiae)	0.769862	2.36e-05	-4.18856	control	147.298	116.835	101.54	86.9121	6.7327	6.35537	1.40751	1.48562	611	439	-0.377329	6.57494	1.52e-05	2.9e-05	0.571597
DeletionPeak1	1p36.13	Deletion	IGSF21	immunoglobin superfamily, member 21	0.709311	0.000128825	-3.76922	control	254.043	180.119	435.098	339.931	6.52317	6.02766	2.1302	2.06313	611	439	-0.49551	6.316	8.64e-05	0.000162077	-1.07217
DeletionPeak1	1p36.13	Deletion	HSPB7	heat shock 27kDa protein family, member 7 (cardiovascular)	0.773559	0.000133717	-3.75959	control	88.0263	64.1302	179.111	132.595	5.43951	5.06909	1.63832	1.484	611	439	-0.370417	5.28464	8.98e-05	0.000165403	-1.10794
DeletionPeak1	1p36.13	Deletion	FAM43B	family with sequence similarity 43, member B	0.82356	0.000224289	-3.62273	control	21.4496	20.5323	24.1423	52.2963	3.9916	3.71155	1.19519	1.29128	611	439	-0.280055	3.87451	0.000152736	0.000271818	-1.60671
DeletionPeak1	1p36.13	Deletion	PLA2G2A	phospholipase A2, group IIA (platelets, synovial fluid)	0.699429	0.00331661	-2.82495	control	408.079	289.163	2556.16	1508.08	5.41319	4.89744	2.96521	2.85537	611	439	-0.51575	5.19756	0.00240922	0.00389181	-4.15325
DeletionPeak1	1p36.13	Deletion	PLA2G2D	phospholipase A2, group IID	0.773594	0.0127697	-2.34321	control	145.886	88.3114	408.348	243.972	4.8348	4.46445	2.62497	2.38563	611	439	-0.370351	4.67996	0.00965218	0.0149041	-5.39027
DeletionPeak1	1p36.13	Deletion	PADI2	peptidyl arginine deiminase, type II	0.832943	0.0221131	-2.1215	control	2186.52	1505.5	3882.47	2213.9	9.60724	9.34353	2.05237	1.89455	611	439	-0.26371	9.49698	0.0170568	0.0259559	-5.88291
DeletionPeak2	1p22.1	Deletion	GTF2B	general transcription factor IIB	0.755557	2.07e-63	-18.1574	control	606.122	459.466	157.469	123.511	9.20563	8.80124	0.331686	0.35725	695	355	-0.404387	9.06891	1.37e-64	2.71e-62	135.486
DeletionPeak2	1p22.1	Deletion	DNTTIP2	deoxynucleotidyltransferase, terminal, interacting protein 2	0.763313	9.72e-49	-15.5711	control	1606.1	1212.26	602.966	378.763	10.5865	10.1968	0.397416	0.352748	695	355	-0.389654	10.4548	1.21e-49	1.19e-47	101.336
DeletionPeak2	1p22.1	Deletion	RWDD3	RWD domain containing 3	0.733358	4.95e-47	-15.2556	control	256.254	189.548	85.7362	65.5929	7.94062	7.49321	0.428777	0.486488	695	355	-0.447411	7.78935	6.48e-48	4.26e-46	97.3852
DeletionPeak2	1p22.1	Deletion	RPAP2	RNA polymerase II associated protein 2	0.735925	1.16e-46	-15.187	control	307.659	228.187	105.601	90.1568	8.20093	7.75856	0.434291	0.468198	695	355	-0.442369	8.05137	1.53e-47	7.53e-46	96.5334
DeletionPeak2	1p22.1	Deletion	MTF2	metal response element binding transcription factor 2	0.719825	1.59e-46	-15.1603	control	576.831	407.987	359.269	135.076	9.07467	8.60039	0.484116	0.469362	695	355	-0.474283	8.91432	2.13e-47	8.41e-46	96.2028
DeletionPeak2	1p22.1	Deletion	RPL5	ribosomal protein L5	0.678387	1.17e-43	-14.6185	control	18179.5	12239.1	8593.06	5199.3	14.0221	13.4623	0.591488	0.577848	695	355	-0.55982	13.8328	1.72e-44	5.64e-43	89.5668
DeletionPeak2	1p22.1	Deletion	SH3GLB1	SH3-domain GRB2-like endophilin B1	0.768455	1.13e-42	-14.4293	control	2787.03	2146.91	817.737	601.2	11.3902	11.0102	0.393938	0.420331	695	355	-0.379966	11.2617	1.71e-43	4.82e-42	87.2879
DeletionPeak2	1p22.1	Deletion	DPH5	diphthamide biosynthesis 5	0.758554	2.58e-40	-13.9677	control	481.374	364.829	158.024	115.868	8.84627	8.4476	0.435686	0.439656	695	355	-0.398676	8.71148	4.29e-41	1.06e-39	81.8105
DeletionPeak2	1p22.1	Deletion	RPF1	ribosome production factor 1 homolog (S. cerevisiae)	0.777181	7.54e-40	-13.875	control	800.217	622.173	244.793	196.937	9.58789	9.22421	0.401035	0.401437	695	355	-0.363678	9.46493	1.28e-40	2.81e-39	80.7249
DeletionPeak2	1p22.1	Deletion	STRIP1	striatin interacting protein 1	0.794265	5.89e-38	-13.4931	control	711.73	577.64	166.207	194.733	9.43838	9.10607	0.338201	0.442849	695	355	-0.332308	9.32602	1.11e-38	2.18e-37	76.3064
DeletionPeak2	1p22.1	Deletion	BCL10	B-cell CLL/lymphoma 10	0.779629	9.03e-37	-13.2513	control	532.023	418.44	162.643	165.298	8.99982	8.64068	0.405691	0.432328	695	355	-0.35914	8.8784	1.78e-37	3.2e-36	73.5533
DeletionPeak2	1p22.1	Deletion	CCBL2	cysteine conjugate-beta lyase 2	0.722364	5.85e-36	-13.0849	control	673.019	488.054	259.064	189.11	9.29681	8.82761	0.543147	0.561672	695	355	-0.469203	9.13817	1.18e-36	1.94e-35	71.6798
DeletionPeak2	1p22.1	Deletion	DR1	down-regulator of transcription 1, TBP-binding (negative cofactor 2)	0.77355	2.66e-34	-12.7371	control	1307.72	1006.06	481.046	299.299	10.2809	9.91046	0.445108	0.445792	695	355	-0.370434	10.1557	5.83e-35	8.83e-34	67.8189
DeletionPeak2	1p22.1	Deletion	SARS	seryl-tRNA synthetase	0.798849	3.07e-31	-12.0797	control	3029.01	2472.9	892.766	930.263	11.5148	11.1908	0.374911	0.472743	695	355	-0.324004	11.4053	7.5e-32	1.06e-30	60.7304
DeletionPeak2	1p22.1	Deletion	GLMN	glomulin, FKBP associated protein	0.720815	2.74e-29	-11.647	control	172.581	125.788	91.3523	75.7583	7.29844	6.82614	0.607824	0.647657	695	355	-0.472298	7.13876	7.15e-30	9.39e-29	56.2204
DeletionPeak2	1p22.1	Deletion	TRMT13	tRNA methyltransferase 13 homolog (S. cerevisiae)	0.763355	1.55e-28	-11.4784	control	245.802	188.474	86.9601	71.2491	7.85857	7.46899	0.512363	0.53464	695	355	-0.389575	7.72686	4.08e-29	5.03e-28	54.4966
DeletionPeak2	1p22.1	Deletion	RTCA	RNA 3'-terminal phosphate cyclase	0.799855	2.01e-28	-11.4525	control	737.645	590.077	247.773	194.269	9.46126	9.13907	0.428555	0.434949	695	355	-0.32219	9.35233	5.32e-29	6.17e-28	54.2345
DeletionPeak2	1p22.1	Deletion	CLCC1	chloride channel CLIC-like 1	0.816843	5.58e-28	-11.3506	control	969.039	808.17	262.641	289.796	9.87588	9.58401	0.358834	0.453907	695	355	-0.29187	9.7772	1.51e-28	1.65e-27	53.2034
DeletionPeak2	1p22.1	Deletion	PTBP2	polypyrimidine tract binding protein 2	0.71001	9.89e-28	-11.2934	control	343.249	252.125	189.835	206.512	8.26975	7.77566	0.650688	0.708307	695	355	-0.494089	8.1027	2.7e-28	2.8e-27	52.6283
DeletionPeak2	1p22.1	Deletion	TMEM167B	transmembrane protein 167B	0.814916	6.03e-26	-10.8773	control	1538.55	1276.11	453.902	459.366	10.5353	10.24	0.386231	0.46774	695	355	-0.295277	10.4354	1.73e-26	1.71e-25	48.5134
DeletionPeak2	1p22.1	Deletion	ODF2L	outer dense fiber of sperm tails 2-like	0.705583	1.66e-25	-10.7713	control	574.199	414.542	331.422	230.358	9.00404	8.50093	0.683105	0.776815	695	355	-0.503113	8.83394	4.91e-26	4.6e-25	47.4855
DeletionPeak2	1p22.1	Deletion	ZNF644	zinc finger protein 644	0.756014	1.71e-24	-10.5274	control	1170.91	885.873	496.551	357.327	10.0792	9.6757	0.580248	0.601316	695	355	-0.403515	9.94278	5.23e-25	4.68e-24	45.1485
DeletionPeak2	1p22.1	Deletion	ATP5F1	ATP synthase, H+ transporting, mitochondrial Fo complex, subunit B1	0.832337	1.8e-24	-10.5218	control	2924.28	2472.86	771.435	829.279	11.4688	11.2041	0.357707	0.433672	695	355	-0.26476	11.3793	5.51e-25	4.72e-24	45.0957
DeletionPeak2	1p22.1	Deletion	PKN2	protein kinase N2	0.771929	5.35e-23	-10.1579	control	1261.18	988.736	461.559	409.965	10.2056	9.83216	0.540395	0.606	695	355	-0.37346	10.0794	1.73e-23	1.42e-22	41.6926
DeletionPeak2	1p22.1	Deletion	ST7L	suppression of tumorigenicity 7 like	0.789796	1.04e-22	-10.0851	control	296.07	234.67	107.057	91.3903	8.12513	7.78468	0.514138	0.523128	695	355	-0.340449	8.01002	3.41e-23	2.68e-22	41.0237
DeletionPeak2	1p22.1	Deletion	PRPF38B	pre-mRNA processing factor 38B	0.829936	1.3e-22	-10.0609	control	1163.33	980.39	314.895	336.05	10.1345	9.86559	0.384171	0.454159	695	355	-0.268928	10.0436	4.26e-23	3.23e-22	40.8019
DeletionPeak2	1p22.1	Deletion	SLC44A3	solute carrier family 44, member 3	0.651157	4.07e-22	-9.93552	control	298.358	192.964	192.876	129.939	7.94229	7.32336	0.960844	0.9447	695	355	-0.618923	7.73303	1.35e-22	9.88e-22	39.6612
DeletionPeak2	1p22.1	Deletion	CTBS	chitobiase, di-N-acetyl-	0.767718	1.47e-21	-9.79232	control	604.456	467.62	266.332	217.801	9.12104	8.73969	0.586714	0.616316	695	355	-0.381351	8.99211	5e-22	3.52e-21	38.3728
DeletionPeak2	1p22.1	Deletion	AHCYL1	adenosylhomocysteinase-like 1	0.788362	1.85e-21	-9.76671	control	4352.39	3460.15	1661.41	1417.03	11.9917	11.6486	0.526553	0.560409	695	355	-0.34307	11.8757	6.3e-22	4.28e-21	38.144
DeletionPeak2	1p22.1	Deletion	RAP1A	RAP1A, member of RAS oncogene family	0.830609	3.59e-21	-9.69146	control	1291.52	1084.86	364.737	354.163	10.2801	10.0123	0.403292	0.459104	695	355	-0.267758	10.1895	1.24e-21	7.9e-21	37.4747
DeletionPeak2	1p22.1	Deletion	FNBP1L	formin binding protein 1-like	0.751131	4.18e-21	-9.67418	control	2814.65	2112.66	1489.34	924.963	11.3183	10.9054	0.641742	0.678009	695	355	-0.412864	11.1787	1.45e-21	8.93e-21	37.3216
DeletionPeak2	1p22.1	Deletion	STXBP3	syntaxin binding protein 3	0.8102	9.7e-21	-9.57812	control	1054.08	872.497	330.859	359.279	9.97325	9.66961	0.458478	0.534814	695	355	-0.30365	9.87059	3.42e-21	2.04e-20	36.4748
DeletionPeak2	1p22.1	Deletion	AP4B1	adaptor-related protein complex 4, beta 1 subunit	0.829975	1.19e-20	-9.55475	control	360.325	302.363	145.834	112.49	8.43254	8.16368	0.407542	0.473147	695	355	-0.26886	8.34164	4.22e-21	2.44e-20	36.2698
DeletionPeak2	1p22.1	Deletion	ALG14	ALG14, UDP-N-acetylglucosaminyltransferase subunit	0.804898	2.04e-20	-9.49321	control	233.678	188.675	88.2587	75.3589	7.78533	7.4722	0.499848	0.515823	695	355	-0.313121	7.67946	7.27e-21	4.09e-20	35.7321
DeletionPeak2	1p22.1	Deletion	LRRC8D	leucine rich repeat containing 8 family, member D	0.750708	3.31e-20	-9.43711	control	1001.22	716.396	834.303	383.1	9.76107	9.34739	0.704442	0.603377	695	355	-0.413677	9.6212	1.19e-20	6.53e-20	35.2445
DeletionPeak2	1p22.1	Deletion	DBT	dihydrolipoamide branched chain transacylase E2	0.808456	8.92e-20	-9.32197	control	802.116	649.835	281.329	224.8	9.56469	9.25794	0.498059	0.515803	695	355	-0.306759	9.46098	3.27e-20	1.74e-19	34.2514
DeletionPeak2	1p22.1	Deletion	RBMXL1	RNA binding motif protein, X-linked-like 1	0.82506	1.59e-19	-9.25427	control	617.659	510.959	210.787	172.888	9.20135	8.92392	0.451674	0.473337	695	355	-0.277428	9.10755	5.88e-20	3.05e-19	33.6722
DeletionPeak2	1p22.1	Deletion	TMED5	transmembrane emp24 protein transport domain containing 5	0.786823	4.6e-19	-9.12949	control	1539.23	1207.76	719.205	485.393	10.4687	10.1228	0.57402	0.593406	695	355	-0.345888	10.3518	1.72e-19	8.69e-19	32.6142
DeletionPeak2	1p22.1	Deletion	SLC30A7	solute carrier family 30 (zinc transporter), member 7	0.815914	6.09e-19	-9.09588	control	1088.26	891.678	383.807	317.807	10.0072	9.71364	0.48505	0.511981	695	355	-0.293512	9.90792	2.29e-19	1.13e-18	32.3313
DeletionPeak2	1p22.1	Deletion	CEPT1	choline/ethanolamine phosphotransferase 1	0.825261	4.22e-18	-8.86316	control	750.009	633.337	254.941	278.679	9.48041	9.20334	0.448845	0.532752	695	355	-0.277078	9.38674	1.63e-18	7.67e-18	30.397
DeletionPeak2	1p22.1	Deletion	HIAT1	hippocampus abundant transcript 1	0.822779	5.87e-18	-8.82266	control	1273.35	1058.98	411.828	353.298	10.2434	9.96201	0.466644	0.529031	695	355	-0.281423	10.1483	2.29e-18	1.05e-17	30.0649
DeletionPeak2	1p22.1	Deletion	CCDC18	coiled-coil domain containing 18	0.696281	2.93e-17	-8.62401	control	98.8522	63.9483	85.4314	38.0528	6.30551	5.78325	0.962866	0.858048	695	355	-0.522259	6.12893	1.18e-17	5.27e-17	28.4544
DeletionPeak2	1p22.1	Deletion	SSX2IP	synovial sarcoma, X breakpoint 2 interacting protein	0.786582	8.8e-16	-8.19146	control	769.946	600.594	375.301	263.273	9.44353	9.09719	0.651994	0.640436	695	355	-0.346331	9.32643	3.72e-16	1.63e-15	25.0583
DeletionPeak2	1p22.1	Deletion	DDAH1	dimethylarginine dimethylaminohydrolase 1	0.755292	3.76e-15	-8.00047	control	1644.19	1229.81	796.48	598.717	10.498	10.0931	0.79297	0.741678	695	355	-0.404894	10.3611	1.63e-15	6.83e-15	23.6076
DeletionPeak2	1p22.1	Deletion	DRAM2	DNA-damage regulated autophagy modulator 2	0.82395	3.75e-15	-8.00101	control	1193.12	993.535	458.686	419.767	10.126	9.84665	0.521828	0.559956	695	355	-0.279372	10.0316	1.62e-15	6.83e-15	23.6117
DeletionPeak2	1p22.1	Deletion	RSBN1	round spermatid basic protein 1	0.824822	6.04e-15	-7.9373	control	650.033	538.92	338.127	215.384	9.24679	8.96895	0.520075	0.566938	695	355	-0.277846	9.15286	2.64e-15	1.08e-14	23.1345
DeletionPeak2	1p22.1	Deletion	EVI5	ecotropic viral integration site 5	0.82499	7.65e-15	-7.90559	control	397.337	327.093	141.178	111.395	8.54396	8.26641	0.537731	0.538376	695	355	-0.277552	8.45012	3.36e-15	1.32e-14	22.8982
DeletionPeak2	1p22.1	Deletion	GSTM4	glutathione S-transferase mu 4	0.716129	7.59e-15	-7.90676	control	644.433	456.517	391.933	278.098	9.06339	8.58168	0.946415	0.910342	695	355	-0.481709	8.90053	3.33e-15	1.32e-14	22.9069
DeletionPeak2	1p22.1	Deletion	CYB561D1	cytochrome b561 family, member D1	0.755454	8.5e-15	-7.89157	control	347.672	273.585	166.63	153.398	8.26983	7.86524	0.744122	0.862609	695	355	-0.404585	8.13304	3.73e-15	1.44e-14	22.794
DeletionPeak2	1p22.1	Deletion	CNN3	calponin 3, acidic	0.734289	1.35e-14	-7.82963	control	4667.44	3445.52	2519.03	1895.08	11.9626	11.5171	0.866316	0.885257	695	355	-0.44558	11.812	5.95e-15	2.21e-14	22.3356
DeletionPeak2	1p22.1	Deletion	GNG5	guanine nucleotide binding protein (G protein), gamma 5	0.809532	1.37e-14	-7.82714	control	1986.32	1643.91	889.811	875.801	10.8359	10.5311	0.574705	0.638226	695	355	-0.30484	10.7329	6.07e-15	2.21e-14	22.3173
DeletionPeak2	1p22.1	Deletion	LRRC8B	leucine rich repeat containing 8 family, member B	0.773739	1.64e-14	-7.80288	control	802.82	627.164	433.097	425.197	9.46969	9.09961	0.723558	0.734264	695	355	-0.37008	9.34456	7.28e-15	2.61e-14	22.1387
DeletionPeak2	1p22.1	Deletion	AMPD2	adenosine monophosphate deaminase 2	0.817793	5.54e-14	-7.63526	control	803.791	655.462	354.146	297.863	9.53355	9.24336	0.590182	0.567091	695	355	-0.290193	9.43544	2.53e-14	8.73e-14	20.9183
DeletionPeak2	1p22.1	Deletion	EXTL2	exostosin-like glycosyltransferase 2	0.819256	1.04e-13	-7.54826	control	318.577	263.65	130.08	108.515	8.21099	7.92338	0.563012	0.622996	695	355	-0.287613	8.11375	4.77e-14	1.62e-13	20.2942
DeletionPeak2	1p22.1	Deletion	ALX3	ALX homeobox 3	0.693503	1.07e-13	-7.5437	control	27.7325	19.5337	36.6189	26.1507	4.38846	3.86044	1.05213	1.11461	695	355	-0.528025	4.20994	4.94e-14	1.65e-13	20.2617
DeletionPeak2	1p22.1	Deletion	ABCD3	ATP-binding cassette, sub-family D (ALD), member 3	0.759044	2.13e-13	-7.44703	control	2612.14	1927.49	1635.72	1041.98	11.1124	10.7147	0.836276	0.784118	695	355	-0.397744	10.9779	9.93e-14	3.21e-13	19.5761
DeletionPeak2	1p22.1	Deletion	ATXN7L2	ataxin 7-like 2	0.762306	4.55e-13	-7.33939	control	103.539	78.7407	79.3446	55.8135	6.45706	6.0655	0.811901	0.830166	695	355	-0.391558	6.32468	2.15e-13	6.82e-13	18.8221
DeletionPeak2	1p22.1	Deletion	F3	coagulation factor III (thromboplastin, tissue factor)	0.622613	7.34e-13	-7.27058	control	575.952	364.659	726.714	629.305	8.45754	7.77395	1.4681	1.39065	695	355	-0.683592	8.22642	3.49e-13	1.09e-12	18.3452
DeletionPeak2	1p22.1	Deletion	KCNC4	potassium channel, voltage gated Shaw related subfamily C, member 4	0.724176	8.38e-13	-7.25127	control	171.727	116.299	152.868	81.0216	7.05575	6.59017	1.02466	0.901554	695	355	-0.465587	6.89834	4e-13	1.23e-12	18.2122
DeletionPeak2	1p22.1	Deletion	LRRC8C	leucine rich repeat containing 8 family, member C	0.741887	1.01e-12	-7.22338	control	523.268	375.678	407.683	265.188	8.72066	8.28994	0.933161	0.876837	695	355	-0.430729	8.57504	4.86e-13	1.45e-12	18.0205
DeletionPeak2	1p22.1	Deletion	AMY2B	amylase, alpha 2B (pancreatic)	0.647666	1.1e-12	-7.21056	control	162.903	98.1537	247.633	95.1513	6.72786	6.10118	1.35464	1.29036	695	355	-0.626678	6.51598	5.32e-13	1.56e-12	17.9327
DeletionPeak2	1p22.1	Deletion	BCAR3	breast cancer anti-estrogen resistance 3	0.718396	1.56e-12	-7.16002	control	884.342	614.302	781.311	435.218	9.43022	8.95307	1.04564	0.974443	695	355	-0.477148	9.2689	7.57e-13	2.19e-12	17.5877
DeletionPeak2	1p22.1	Deletion	RNPC3	RNA-binding region (RNP1, RRM) containing 3	0.824328	1.76e-12	-7.14247	control	176.913	143.96	85.3749	60.8487	7.34324	7.06453	0.607454	0.579229	695	355	-0.278709	7.24901	8.55e-13	2.44e-12	17.4684
DeletionPeak2	1p22.1	Deletion	PALMD	palmdelphin	0.708928	1.43e-11	-6.83162	control	567.642	400.497	486.833	330.781	8.73997	8.24368	1.11568	1.11165	695	355	-0.49629	8.57218	7.1e-12	1.97e-11	15.3996
DeletionPeak2	1p22.1	Deletion	CSF1	colony stimulating factor 1 (macrophage)	0.731806	2.67e-11	-6.73609	control	730.588	527.399	650.634	435.642	9.14372	8.69326	1.03069	1.01592	695	355	-0.450468	8.99142	1.34e-11	3.66e-11	14.7807
DeletionPeak2	1p22.1	Deletion	CTTNBP2NL	CTTNBP2 N-terminal like	0.830078	2.81e-11	-6.72801	control	813.509	679.97	345.755	273.883	9.54994	9.28126	0.593732	0.646597	695	355	-0.268682	9.4591	1.41e-11	3.81e-11	14.7287
DeletionPeak2	1p22.1	Deletion	LRIG2	leucine-rich repeats and immunoglobulin-like domains 2	0.830185	8.26e-11	-6.56026	control	219.701	185.539	89.1583	84.1029	7.66652	7.39803	0.602408	0.673568	695	355	-0.268495	7.57575	4.21e-11	1.11e-10	13.6625
DeletionPeak2	1p22.1	Deletion	TAF13	TAF13 RNA polymerase II, TATA box binding protein (TBP)-associated factor, 18kDa	0.795795	1.15e-10	-6.50703	control	202.296	166.873	92.3212	80.8011	7.51872	7.18919	0.691091	0.921341	695	355	-0.329532	7.40731	5.92e-11	1.54e-10	13.3294
DeletionPeak2	1p22.1	Deletion	GCLM	glutamate-cysteine ligase, modifier subunit	0.807729	1.67e-10	-6.44621	control	414.803	338.197	238.619	201.195	8.51418	8.20612	0.720708	0.755719	695	355	-0.308056	8.41003	8.73e-11	2.23e-10	12.9518
DeletionPeak2	1p22.1	Deletion	KIAA1107	KIAA1107	0.778008	4.75e-10	-6.2774	control	125.86	94.7393	87.5956	58.4284	6.71271	6.35057	0.907046	0.839296	695	355	-0.362142	6.59027	2.51e-10	6.19e-10	11.921
DeletionPeak2	1p22.1	Deletion	FAM19A3	family with sequence similarity 19 (chemokine (C-C motif)-like), member A3	0.603227	7.96e-10	-6.19217	control	27.2738	10.0241	99.6297	42.4425	2.65862	1.9294	1.94031	1.51119	695	355	-0.729228	2.41208	4.25e-10	1.02e-09	11.4102
DeletionPeak2	1p22.1	Deletion	ARHGAP29	Rho GTPase activating protein 29	0.746625	1.11e-09	-6.13751	control	2316.38	1704.74	1630.16	1077.57	10.8406	10.4191	1.05542	1.04974	695	355	-0.421545	10.6981	5.93e-10	1.41e-09	11.086
DeletionPeak2	1p22.1	Deletion	SNX7	sorting nexin 7	0.787517	2.01e-09	-6.03671	control	492.042	384.692	250.8	196.777	8.72744	8.38282	0.888462	0.849463	695	355	-0.344617	8.61092	1.09e-09	2.55e-09	10.4952
DeletionPeak2	1p22.1	Deletion	DENND2D	DENN/MADD domain containing 2D	0.820055	2.64e-09	-5.99062	control	1012.97	827.494	464.881	403.579	9.82022	9.53402	0.749505	0.698034	695	355	-0.286207	9.72346	1.43e-09	3.32e-09	10.2281
DeletionPeak2	1p22.1	Deletion	FAM69A	family with sequence similarity 69, member A	0.810748	8.34e-09	-5.79158	control	298.78	242.195	170.637	125.185	8.02344	7.72076	0.795675	0.812497	695	355	-0.302675	7.92111	4.6e-09	1.04e-08	9.09662
DeletionPeak2	1p22.1	Deletion	AMY1A	amylase, alpha 1A (salivary)	0.551537	8.56e-09	-5.78694	control	62.3955	28.0931	313.473	142.105	2.73336	1.87489	2.40615	1.99658	695	355	-0.85847	2.44312	4.73e-09	1.06e-08	9.07072
DeletionPeak2	1p22.1	Deletion	LPAR3	lysophosphatidic acid receptor 3	0.56618	1.17e-08	-5.73079	control	39.3353	20.2295	81.0952	46.8774	3.55306	2.7324	2.25475	2.07959	695	355	-0.820668	3.2756	6.53e-09	1.44e-08	8.75824
DeletionPeak2	1p22.1	Deletion	TGFBR3	transforming growth factor, beta receptor III	0.647883	2.59e-08	-5.58821	control	1197.54	815.879	1526.73	1120	9.3028	8.6766	1.69429	1.76694	695	355	-0.626196	9.09108	1.46e-08	3.2e-08	7.97764
DeletionPeak2	1p22.1	Deletion	AMIGO1	adhesion molecule with Ig-like domain 1	0.780366	3.31e-08	-5.5433	control	102.377	83.443	63.6799	62.7616	6.4116	6.05382	0.963537	1.03973	695	355	-0.357776	6.29064	1.88e-08	4.02e-08	7.73561
DeletionPeak2	1p22.1	Deletion	CHI3L2	chitinase 3-like 2	0.533611	4.1e-08	-5.50365	control	968.622	530.519	2591.66	1349.21	7.88651	6.98037	2.55952	2.45942	695	355	-0.906139	7.58015	2.34e-08	4.95e-08	7.52341
DeletionPeak2	1p22.1	Deletion	AMY2A	amylase, alpha 2A (pancreatic)	0.730249	4.98e-08	-5.46821	control	17.4636	2.50416	315.573	14.8955	1.33659	0.883054	1.3733	1.04652	695	355	-0.45354	1.18325	2.84e-08	5.95e-08	7.33501
DeletionPeak2	1p22.1	Deletion	CELSR2	cadherin, EGF LAG seven-pass G-type receptor 2	0.732992	6.66e-08	-5.41398	control	3708.77	2645.74	3630.53	2839.52	11.306	10.8579	1.30557	1.19644	695	355	-0.44813	11.1545	3.82e-08	7.92e-08	7.04894
DeletionPeak2	1p22.1	Deletion	PSRC1	proline/serine-rich coiled-coil 1	0.801447	1.03e-07	-5.33147	control	244.436	196.147	187.27	144.329	7.63294	7.31362	0.911706	0.931882	695	355	-0.31932	7.52498	5.96e-08	1.22e-07	6.61882
DeletionPeak2	1p22.1	Deletion	HENMT1	HEN1 methyltransferase homolog 1 (Arabidopsis)	0.730741	1.28e-07	-5.29144	control	392.974	306.084	308.308	247.98	8.17663	7.72407	1.25521	1.41689	695	355	-0.452569	8.02362	7.38e-08	1.5e-07	6.41239
DeletionPeak2	1p22.1	Deletion	LMO4	LIM domain only 4	0.737959	1.38e-07	-5.27627	control	1668.67	1107.7	2145.69	1300.99	10.0539	9.61547	1.3296	1.15913	695	355	-0.438387	9.90565	8.01e-08	1.61e-07	6.33457
DeletionPeak2	1p22.1	Deletion	GSTM2	glutathione S-transferase mu 2 (muscle)	0.653418	2.94e-07	-5.13042	control	1127.82	702.597	1714.83	1128.02	9.05569	8.44177	1.87114	1.76479	695	355	-0.613921	8.84813	1.72e-07	3.42e-07	5.59704
DeletionPeak2	1p22.1	Deletion	CLCA4	chloride channel accessory 4	0.690829	4.28e-07	-5.05536	control	8.18207	3.59236	41.0268	12.8129	1.59618	1.06258	1.73151	1.37312	695	355	-0.5336	1.41577	2.53e-07	4.94e-07	5.22516
DeletionPeak2	1p22.1	Deletion	CYR61	cysteine-rich, angiogenic inducer, 61	0.743936	4.97e-07	-5.02525	control	4368.89	3211.51	4491.76	3169.46	11.5199	11.0932	1.31519	1.27795	695	355	-0.426749	11.3756	2.95e-07	5.7e-07	5.07741
DeletionPeak2	1p22.1	Deletion	CDC14A	cell division cycle 14A	0.743016	1.16e-06	-4.85177	control	272.648	186.171	474.899	252.033	7.3249	6.89637	1.3695	1.32604	695	355	-0.428535	7.18002	7.04e-07	1.33e-06	4.24274
DeletionPeak2	1p22.1	Deletion	GBP2	guanylate binding protein 2, interferon-inducible	0.796968	1.23e-06	-4.83944	control	2455.19	2011.72	1931.07	2202.92	10.9066	10.5792	1.03393	1.04504	695	355	-0.327407	10.796	7.48e-07	1.4e-06	4.1845
DeletionPeak2	1p22.1	Deletion	HFM1	HFM1, ATP-dependent DNA helicase homolog (S. cerevisiae)	0.793919	1.66e-06	-4.77804	control	3.15089	1.48933	14.0147	3.51921	1.22864	0.895708	1.13579	0.923498	695	355	-0.332936	1.11608	1.01e-06	1.86e-06	3.89647
DeletionPeak2	1p22.1	Deletion	DPYD	dihydropyrimidine dehydrogenase	0.79724	2.43e-06	-4.69624	control	485.045	382.825	342.045	253.738	8.57879	8.25188	1.07338	1.05663	695	355	-0.326913	8.46826	1.5e-06	2.71e-06	3.51829
DeletionPeak2	1p22.1	Deletion	LRRC39	leucine rich repeat containing 39	0.798988	2.6e-06	-4.68193	control	9.12346	6.66585	16.369	6.7597	2.86384	2.54009	1.06238	1.05727	695	355	-0.323755	2.75438	1.61e-06	2.88e-06	3.45275
DeletionPeak2	1p22.1	Deletion	CDC7	cell division cycle 7	0.804769	3.5e-06	-4.61838	control	290.853	216.731	254.959	155.187	7.77448	7.46113	1.08389	0.950339	695	355	-0.313353	7.66854	2.17e-06	3.86e-06	3.16408
DeletionPeak2	1p22.1	Deletion	GBP3	guanylate binding protein 3	0.75877	5.21e-06	-4.53257	control	1043.21	817.922	771.251	635.27	9.55924	9.16098	1.32452	1.39274	695	355	-0.398266	9.42459	3.25e-06	5.71e-06	2.78034
DeletionPeak2	1p22.1	Deletion	S1PR1	sphingosine-1-phosphate receptor 1	0.811654	1.8e-05	-4.25181	control	546.997	430.91	482.528	369.769	8.67536	8.3743	1.10708	1.04379	695	355	-0.301062	8.57357	1.15e-05	2e-05	1.57318
DeletionPeak2	1p22.1	Deletion	SYT6	synaptotagmin VI	0.789225	4.39e-05	-4.04049	control	14.0008	10.9769	28.4223	20.8562	3.21363	2.87214	1.28162	1.32528	695	355	-0.341492	3.09818	2.86e-05	4.86e-05	0.713779
DeletionPeak2	1p22.1	Deletion	WNT2B	wingless-type MMTV integration site family, member 2B	0.824158	6.02e-05	-3.96221	control	17.8755	14.3604	23.8563	17.9063	3.76489	3.48588	1.08649	1.0675	695	355	-0.279007	3.67056	3.96e-05	6.62e-05	0.406207
DeletionPeak2	1p22.1	Deletion	GSTM3	glutathione S-transferase mu 3 (brain)	0.725167	9.47e-05	-3.84815	control	3164.77	2179.37	4108.15	3054.19	10.5992	10.1355	1.88061	1.78357	695	355	-0.463614	10.4424	6.31e-05	0.000102728	-0.0315209
DeletionPeak2	1p22.1	Deletion	SLC6A17	solute carrier family 6 (neutral amino acid transporter), member 17	0.727755	0.000180959	-3.68045	control	65.5828	37.028	146.518	89.2892	4.31976	3.86128	1.99727	1.73014	695	355	-0.458476	4.16475	0.000122326	0.00019434	-0.652452
DeletionPeak2	1p22.1	Deletion	MCOLN2	mucolipin 2	0.807576	0.000238332	-3.60659	control	78.677	59.3401	78.5244	51.1202	5.73993	5.4316	1.34344	1.24641	695	355	-0.30833	5.63568	0.000162418	0.000251939	-0.917393
DeletionPeak2	1p22.1	Deletion	BCL2L15	BCL2-like 15	0.83247	0.000354397	-3.49921	control	12.6568	10.6533	22.4756	20.8587	3.16643	2.9019	1.15742	1.16392	695	355	-0.264529	3.07699	0.000243106	0.000371255	-1.29325
DeletionPeak2	1p22.1	Deletion	GFI1	growth factor independent 1 transcription repressor	0.808032	0.000634263	-3.33682	control	37.2202	28.34	43.4617	33.5507	4.54976	4.24225	1.44157	1.35772	695	355	-0.307515	4.44579	0.000438569	0.000659528	-1.84051
DeletionPeak2	1p22.1	Deletion	WDR63	WD repeat domain 63	0.795751	0.000676517	-3.31825	control	12.8517	8.92928	37.8406	16.9556	2.69128	2.36167	1.53411	1.50371	695	355	-0.329611	2.57984	0.000468462	0.000699143	-1.90146
DeletionPeak2	1p22.1	Deletion	PTPN22	protein tyrosine phosphatase, non-receptor type 22 (lymphoid)	0.821976	0.000940638	-3.22138	control	104.44	88.7511	107.874	148.274	6.12689	5.84406	1.35024	1.34029	695	355	-0.282832	6.03127	0.000657461	0.000966565	-2.21405
DeletionPeak2	1p22.1	Deletion	ABCA4	ATP-binding cassette, sub-family A (ABC1), member 4	0.743965	0.0014415	-3.09321	control	99.9427	74.3336	255.557	188.932	4.97071	4.54402	2.12407	2.10147	695	355	-0.426694	4.82645	0.00101618	0.00148286	-2.6137
DeletionPeak2	1p22.1	Deletion	CLCA2	chloride channel accessory 2	0.622406	0.00165652	-3.04919	control	868.85	437.707	3163.3	1679.45	5.35334	4.66927	3.53296	3.25713	695	355	-0.684072	5.12206	0.00117602	0.00167881	-2.74727
DeletionPeak2	1p22.1	Deletion	KCND3	potassium channel, voltage gated Shal related subfamily D, member 3	0.740802	0.00258707	-2.90664	control	82.7896	58.6417	125.564	87.2049	4.90543	4.47259	2.32179	2.21043	695	355	-0.432839	4.75909	0.00186507	0.00264236	-3.16696
DeletionPeak2	1p22.1	Deletion	SAMD13	sterile alpha motif domain containing 13	0.799939	0.00367502	-2.78986	control	54.5478	35.6734	160.921	93.8661	4.36691	4.04487	1.81349	1.68451	695	355	-0.322039	4.25803	0.00268425	0.00375034	-3.49602
DeletionPeak2	1p22.1	Deletion	GPR88	G protein-coupled receptor 88	0.813789	0.00396392	-2.76396	control	23.6444	55.2207	145.572	738.842	2.57756	2.28029	1.64247	1.66487	695	355	-0.297273	2.47706	0.00290516	0.0040304	-3.56719
DeletionPeak2	1p22.1	Deletion	NTNG1	netrin G1	0.806806	0.044741	-1.81229	control	97.3569	64.3727	706.52	185.428	3.24139	2.93168	2.59214	2.67971	695	355	-0.309706	3.13668	0.0351138	0.0440599	-5.72692
DeletionPeak2	1p22.1	Deletion	GSTM1	glutathione S-transferase mu 1	0.714678	0.0547273	-1.71545	control	1066.02	563.998	2586.56	1068.57	5.76466	5.28003	4.43362	4.13426	695	355	-0.484635	5.60081	0.0432791	0.0532874	-5.89672
DeletionPeak3	2q37.3	Deletion	SEPT2	septin 2	0.750216	1.13e-58	-17.3416	control	9713.25	7332.39	2284.23	1886.7	13.2065	12.7918	0.341237	0.380278	739	311	-0.414621	13.0836	9.79e-60	5.48e-58	124.28
DeletionPeak3	2q37.3	Deletion	FARP2	FERM, RhoGEF and pleckstrin domain protein 2	0.632129	2.83e-52	-16.215	control	371.797	238.731	147.157	104.745	8.43053	7.76882	0.587134	0.64184	739	311	-0.661709	8.23453	3.06e-53	8.58e-52	109.391
DeletionPeak3	2q37.3	Deletion	NDUFA10	NADH dehydrogenase (ubiquinone) 1 alpha subcomplex, 10, 42kDa	0.745626	1.06e-49	-15.7478	control	2141.78	1613.4	610.919	528.141	11.0132	10.5898	0.381668	0.432824	739	311	-0.423476	10.8878	1.27e-50	2.37e-49	103.392
DeletionPeak3	2q37.3	Deletion	TRAF3IP1	TNF receptor-associated factor 3 interacting protein 1	0.714864	9.46e-46	-15.0145	control	698.58	507.164	208.112	181.425	9.38257	8.89831	0.458344	0.518736	739	311	-0.484258	9.23913	1.31e-46	1.84e-45	94.1957
DeletionPeak3	2q37.3	Deletion	ANKMY1	ankyrin repeat and MYND domain containing 1	0.623039	9.25e-42	-14.2515	control	295.736	190.715	143.24	108.931	8.05722	7.37461	0.677573	0.778337	739	311	-0.682605	7.85504	1.46e-42	1.63e-41	84.931
DeletionPeak3	2q37.3	Deletion	COPS8	COP9 signalosome subunit 8	0.787839	2.4e-40	-13.9744	control	1337.35	1065.33	337.573	309.351	10.3448	10.0008	0.342527	0.409917	739	311	-0.344028	10.2429	3.97e-41	3.71e-40	81.6466
DeletionPeak3	2q37.3	Deletion	PER2	period circadian clock 2	0.647179	4.13e-39	-13.7276	control	847.135	557.311	404.411	283.358	9.58268	8.95492	0.658994	0.717301	739	311	-0.627763	9.39674	7.26e-40	5.81e-39	78.7582
DeletionPeak3	2q37.3	Deletion	ING5	inhibitor of growth family, member 5	0.712524	4.56e-37	-13.3119	control	436.619	311.164	165.737	117.893	8.6738	8.18481	0.541415	0.548204	739	311	-0.48899	8.52897	8.93e-38	6.25e-37	73.9754
DeletionPeak3	2q37.3	Deletion	LRRFIP1	leucine rich repeat (in FLII) interacting protein 1	0.713042	1.67e-35	-12.9899	control	3791.71	2774.16	1297.41	1090.48	11.8016	11.3136	0.52175	0.629281	739	311	-0.487941	11.657	3.46e-36	2.15e-35	70.3434
DeletionPeak3	2q37.3	Deletion	PPP1R7	protein phosphatase 1, regulatory subunit 7	0.78463	1.08e-34	-12.82	control	1295.5	1024.39	389.262	328.902	10.285	9.93506	0.389198	0.435575	739	311	-0.349916	10.1813	2.32e-35	1.3e-34	68.4523
DeletionPeak3	2q37.3	Deletion	DUSP28	dual specificity phosphatase 28	0.739082	2.7e-34	-12.7357	control	110.185	83.3169	36.7828	38.6128	6.7187	6.28251	0.481864	0.561163	739	311	-0.436194	6.58951	5.93e-35	3.02e-34	67.5203
DeletionPeak3	2q37.3	Deletion	HDLBP	high density lipoprotein binding protein	0.774509	6.22e-34	-12.6582	control	16223.4	12582.4	5057.87	3879.4	13.9221	13.5535	0.427368	0.438181	739	311	-0.368645	13.813	1.4e-34	6.52e-34	66.6684
DeletionPeak3	2q37.3	Deletion	THAP4	THAP domain containing 4	0.773933	5.33e-31	-12.0257	control	1162.72	901.965	386.812	305.407	10.113	9.74328	0.449936	0.465631	739	311	-0.369719	10.0035	1.33e-31	5.75e-31	59.8567
DeletionPeak3	2q37.3	Deletion	ASB1	ankyrin repeat and SOCS box containing 1	0.752776	1.12e-29	-11.7338	control	390.039	298.594	139.761	123.893	8.52554	8.11583	0.495488	0.563392	739	311	-0.409707	8.40419	2.9e-30	1.16e-29	56.8024
DeletionPeak3	2q37.3	Deletion	SCLY	selenocysteine lyase	0.778188	1.84e-24	-10.5195	control	252.615	202.12	88.3254	92.8336	7.90792	7.54611	0.475524	0.580265	739	311	-0.361809	7.80075	5.64e-25	2.11e-24	44.7283
DeletionPeak3	2q37.3	Deletion	STK25	serine/threonine kinase 25	0.794326	1.28e-23	-10.3125	control	1641.32	1309.62	574.396	467.44	10.6038	10.2716	0.467661	0.496636	739	311	-0.332196	10.5054	4.05e-24	1.42e-23	42.7762
DeletionPeak3	2q37.3	Deletion	BOK	BCL2-related ovarian killer	0.634584	1e-22	-10.0893	control	1040.84	699.08	541.277	428.388	9.79738	9.14126	0.916514	1.06466	739	311	-0.656117	9.60304	3.28e-23	1.08e-22	40.7057
DeletionPeak3	2q37.3	Deletion	MLPH	melanophilin	0.360985	1.94e-22	-10.0171	control	7545.16	4147.07	5610.31	3691.22	12.2198	10.7498	1.92381	2.67432	739	311	-1.46999	11.7844	6.39e-23	1.99e-22	40.0446
DeletionPeak3	2q37.3	Deletion	HDAC4	histone deacetylase 4	0.720937	4.67e-22	-9.92009	control	360.506	267.703	170.52	154.973	8.34555	7.8735	0.676395	0.766532	739	311	-0.472054	8.20574	1.56e-22	4.6e-22	39.1614
DeletionPeak3	2q37.3	Deletion	ATG4B	autophagy related 4B, cysteine peptidase	0.788542	1.64e-21	-9.78031	control	973.32	761.029	391.74	291.652	9.82784	9.4851	0.52714	0.496931	739	311	-0.34274	9.72633	5.57e-22	1.56e-21	37.902
DeletionPeak3	2q37.3	Deletion	RAB17	RAB17, member RAS oncogene family	0.590133	1.84e-20	-9.50489	control	567.126	373.992	343.251	266.581	8.84557	8.08468	1.09902	1.36874	739	311	-0.760889	8.6202	6.56e-21	1.75e-20	35.4639
DeletionPeak3	2q37.3	Deletion	RNPEPL1	arginyl aminopeptidase (aminopeptidase B)-like 1	0.786489	9.03e-20	-9.32051	control	1671.21	1323.48	642.778	538.082	10.6071	10.2606	0.542077	0.568408	739	311	-0.346502	10.5045	3.31e-20	8.42e-20	33.8646
DeletionPeak3	2q37.3	Deletion	D2HGDH	D-2-hydroxyglutarate dehydrogenase	0.675752	2.2e-16	-8.3703	control	435.184	292.052	359.139	268.458	8.40259	7.83716	1.01008	0.975787	739	311	-0.565434	8.23512	9.09e-17	2.21e-16	26.0493
DeletionPeak3	2q37.3	Deletion	SNED1	sushi, nidogen and EGF-like domains 1	0.659961	6.17e-16	-8.2378	control	653.833	440.675	434.003	321.076	9.01576	8.41621	1.07596	1.08115	739	311	-0.599548	8.83818	2.59e-16	5.8e-16	25.0175
DeletionPeak3	2q37.3	Deletion	MYEOV2	myeloma overexpressed 2	0.746109	3.02e-15	-8.0301	control	930.055	702.447	639.864	532.332	9.6326	9.21006	0.77027	0.79889	739	311	-0.422541	9.50744	1.3e-15	2.8e-15	23.4292
DeletionPeak3	2q37.3	Deletion	GPC1	glypican 1	0.722905	4.78e-14	-7.65569	control	1859.36	1355.24	2221.18	1171.03	10.546	10.0778	0.878153	0.966468	739	311	-0.468122	10.4073	2.17e-14	4.51e-14	20.6571
DeletionPeak3	2q37.3	Deletion	PASK	PAS domain containing serine/threonine kinase	0.811831	2.2e-10	-6.40187	control	355.197	291.888	178.217	153.424	8.31714	8.01639	0.680477	0.729242	739	311	-0.300748	8.22806	1.15e-10	2.31e-10	12.2486
DeletionPeak3	2q37.3	Deletion	CAPN10	calpain 10	0.782011	2.82e-10	-6.3622	control	257.517	199.285	150.183	115.493	7.78379	7.42905	0.831292	0.810958	739	311	-0.354739	7.67872	1.48e-10	2.86e-10	12.005
DeletionPeak3	2q37.3	Deletion	RBM44	RNA binding motif protein 44	0.764538	4.65e-09	-5.89303	control	6.44702	4.40353	6.86637	3.76387	2.54019	2.15285	0.999745	0.906319	739	311	-0.38734	2.42546	2.55e-09	4.76e-09	9.23117
DeletionPeak3	2q37.3	Deletion	IQCA1	IQ motif containing with AAA domain 1	0.621297	2.87e-08	-5.56888	control	120.405	71.5832	158.36	89.4358	5.88852	5.20188	1.84197	1.78649	739	311	-0.686645	5.68515	1.63e-08	2.94e-08	7.431
DeletionPeak3	2q37.3	Deletion	TWIST2	twist family bHLH transcription factor 2	0.779723	0.000153508	-3.72406	control	31.713	22.5692	33.3509	24.0539	4.37996	4.02099	1.47812	1.29797	739	311	-0.358966	4.27363	0.000103233	0.000160584	-0.956699
DeletionPeak3	2q37.3	Deletion	COL6A3	collagen, type VI, alpha 3	0.805616	0.000414464	-3.45616	control	27348.4	22775.8	20848.6	20579.8	14.2598	13.948	1.33515	1.33766	739	311	-0.311835	14.1675	0.000284931	0.000431247	-1.90628
DeletionPeak3	2q37.3	Deletion	GAL3ST2	galactose-3-O-sulfotransferase 2	0.760979	0.00178911	-3.02514	control	18.0109	11.0921	50.2329	40.4778	2.33957	1.9455	1.99725	1.75546	739	311	-0.394071	2.22285	0.00127283	0.00182765	-3.28837
DeletionPeak3	2q37.3	Deletion	ESPNL	espin-like	0.816522	0.00637767	-2.59988	control	16.6085	13.8899	35.0899	27.3783	3.03302	2.74059	1.66816	1.65914	739	311	-0.292436	2.94641	0.00472833	0.00630443	-4.47475
DeletionPeak4	3p21.31	Deletion	QRICH1	glutamine-rich 1	0.704629	5.22e-126	-27.9109	control	1674.51	1186.13	295.72	254.857	10.6874	10.1824	0.26081	0.299138	707	343	-0.505064	10.5224	5.21e-129	3.6e-127	283.143
DeletionPeak4	3p21.31	Deletion	USP19	ubiquitin specific peptidase 19	0.6741	9.37e-103	-24.4201	control	1511.47	1029.02	332.414	283.808	10.5257	9.95674	0.335465	0.387832	707	343	-0.568966	10.3398	5.62e-105	1.94e-103	227.887
DeletionPeak4	3p21.31	Deletion	IP6K1	inositol hexakisphosphate kinase 1	0.687007	1.79e-101	-24.2209	control	1476.12	1017.12	331.698	244.056	10.4913	9.94967	0.332739	0.351832	707	343	-0.541604	10.3143	1.25e-103	2.88e-102	224.788
DeletionPeak4	3p21.31	Deletion	USP4	ubiquitin specific peptidase 4 (proto-oncogene)	0.720977	3e-94	-23.1027	control	1516.94	1102.62	296.666	259.864	10.5398	10.0678	0.289059	0.348153	707	343	-0.471976	10.3856	4.04e-96	6.97e-95	207.528
DeletionPeak4	3p21.31	Deletion	RNF123	ring finger protein 123	0.672569	2.79e-93	-22.9504	control	818.879	550.698	217.448	148.893	9.63008	9.05783	0.378038	0.379022	707	343	-0.572245	9.44314	4.18e-95	5.76e-94	205.197
DeletionPeak4	3p21.31	Deletion	HEMK1	HemK methyltransferase family member 1	0.542833	8.7e-91	-22.5642	control	531.917	294.28	209.339	136.508	8.94773	8.06631	0.572579	0.635144	707	343	-0.881419	8.6598	1.52e-92	1.75e-91	199.31
DeletionPeak4	3p21.31	Deletion	RBM5	RNA binding motif protein 5	0.646794	1.87e-86	-21.8953	control	2097.12	1347.62	650.811	403.566	10.9667	10.3381	0.447658	0.410752	707	343	-0.628621	10.7614	3.83e-88	3.77e-87	189.196
DeletionPeak4	3p21.31	Deletion	CCDC71	coiled-coil domain containing 71	0.656769	1.63e-84	-21.5918	control	549.669	364.139	156.581	115.815	9.04797	8.44143	0.40991	0.458907	707	343	-0.606542	8.84983	3.66e-86	3.16e-85	184.644
DeletionPeak4	3p21.31	Deletion	TUSC2	tumor suppressor candidate 2	0.651747	2.78e-83	-21.3965	control	719.908	471.172	228.718	157.434	9.42846	8.81084	0.431345	0.45238	707	343	-0.617616	9.22671	6.8e-85	5.21e-84	181.728
DeletionPeak4	3p21.31	Deletion	NICN1	nicolin 1	0.58321	3.91e-80	-20.8952	control	353.288	208.142	131.657	87.5518	8.36753	7.58962	0.552389	0.592498	707	343	-0.777913	8.11341	1.17e-81	8.08e-81	174.293
DeletionPeak4	3p21.31	Deletion	APEH	acylaminoacyl-peptide hydrolase	0.632674	1.7e-78	-20.6364	control	2560.18	1638.29	854.255	607.742	11.247	10.5866	0.46844	0.520901	707	343	-0.660465	11.0313	5.34e-80	3.35e-79	170.481
DeletionPeak4	3p21.31	Deletion	ARIH2	ariadne RBR E3 ubiquitin protein ligase 2	0.72742	1.4e-77	-20.4889	control	1455.97	1066.1	345.816	281.878	10.4715	10.0123	0.324503	0.369444	707	343	-0.459139	10.3215	4.67e-79	2.68e-78	168.318
DeletionPeak4	3p21.31	Deletion	RHOA	ras homolog family member A	0.743511	2.8e-77	-20.4403	control	12928.1	9665.98	2852.51	2367.12	13.6257	13.1981	0.304068	0.3423	707	343	-0.427573	13.486	9.51e-79	5.05e-78	167.607
DeletionPeak4	3p21.31	Deletion	NPRL2	nitrogen permease regulator-like 2 (S. cerevisiae)	0.636717	1.07e-76	-20.3458	control	532.793	337.427	191.248	114.689	8.97589	8.32462	0.491864	0.4745	707	343	-0.651276	8.76314	3.8e-78	1.87e-77	166.226
DeletionPeak4	3p21.31	Deletion	WDR6	WD repeat domain 6	0.622466	5.05e-73	-19.7475	control	3608.89	2290.4	1209.4	934.543	11.7349	11.0509	0.500272	0.576176	707	343	-0.683933	11.5115	2.27e-74	1.04e-73	157.55
DeletionPeak4	3p21.31	Deletion	CYB561D2	cytochrome b561 family, member D2	0.567605	1.95e-69	-19.1644	control	678.679	391.098	310.758	180.482	9.27591	8.45887	0.621471	0.6999	707	343	-0.817041	9.00901	9.72e-71	4.19e-70	149.209
DeletionPeak4	3p21.31	Deletion	IP6K2	inositol hexakisphosphate kinase 2	0.697596	1.13e-66	-18.7047	control	1687.64	1189.88	479.777	405.258	10.6648	10.1452	0.4071	0.450363	707	343	-0.519536	10.4951	6.52e-68	2.64e-67	142.718
DeletionPeak4	3p21.31	Deletion	TMEM115	transmembrane protein 115	0.680179	6.81e-65	-18.4072	control	1316.29	899.285	421.07	304.201	10.2933	9.73725	0.45183	0.472766	707	343	-0.556014	10.1116	4.22e-66	1.62e-65	138.56
DeletionPeak4	3p21.31	Deletion	MAPKAPK3	mitogen-activated protein kinase-activated protein kinase 3	0.69489	2.66e-61	-17.7973	control	1060.25	745.022	329.711	257.023	9.98717	9.46202	0.429225	0.484756	707	343	-0.525144	9.81562	1.95e-62	7.09e-62	130.143
DeletionPeak4	3p21.31	Deletion	IMPDH2	IMP (inosine 5'-monophosphate) dehydrogenase 2	0.618133	7.48e-60	-17.5479	control	4388.62	2728.63	2062.61	1386.96	11.97	11.276	0.595482	0.612648	707	343	-0.694011	11.7433	5.9e-61	2.03e-60	126.745
DeletionPeak4	3p21.31	Deletion	QARS	glutaminyl-tRNA synthetase	0.734799	2.72e-57	-17.0999	control	3950.83	2927.53	1085.96	904.784	11.8975	11.4529	0.380177	0.422836	707	343	-0.444579	11.7523	2.52e-58	8.27e-58	120.708
DeletionPeak4	3p21.31	Deletion	DALRD3	DALR anticodon binding domain containing 3	0.599657	3.82e-57	-17.074	control	1037.9	651.353	445.37	370.831	9.89606	9.15827	0.613066	0.739243	707	343	-0.73779	9.65504	3.56e-58	1.12e-57	120.361
DeletionPeak4	3p21.31	Deletion	LAMB2	laminin, beta 2 (laminin S)	0.5568	9.73e-52	-16.1172	control	6787.8	3956.11	3118.71	2265.4	12.5547	11.71	0.756121	0.875509	707	343	-0.844768	12.2788	1.08e-52	3.25e-52	107.779
DeletionPeak4	3p21.31	Deletion	SLC25A20	solute carrier family 25 (carnitine/acylcarnitine translocase), member 20	0.654858	1.75e-50	-15.8894	control	412.85	276.219	159.242	122.394	8.5903	7.97955	0.555481	0.639409	707	343	-0.610746	8.39079	2.06e-51	5.91e-51	104.847
DeletionPeak4	3p21.31	Deletion	NAT6	N-acetyltransferase 6 (GCN5-related)	0.642642	5.58e-47	-15.2454	control	187.657	121.027	84.9238	55.7206	7.42435	6.78643	0.626326	0.655736	707	343	-0.637913	7.21596	7.33e-48	2.02e-47	96.6993
DeletionPeak4	3p21.31	Deletion	RBM6	RNA binding motif protein 6	0.728749	1.25e-46	-15.1797	control	1346.64	989.852	437.546	347.73	10.3277	9.87122	0.442019	0.485721	707	343	-0.456505	10.1786	1.67e-47	4.42e-47	95.8801
DeletionPeak4	3p21.31	Deletion	NCKIPSD	NCK interacting protein with SH3 domain	0.751726	1.53e-46	-15.1631	control	599.551	454.699	170.665	153.345	9.17472	8.763	0.399963	0.436395	707	343	-0.411722	9.04023	2.05e-47	5.24e-47	95.6742
DeletionPeak4	3p21.31	Deletion	DAG1	dystroglycan 1 (dystrophin-associated glycoprotein 1)	0.723932	3.27e-45	-14.9135	control	4768.69	3480.22	1564.61	1238.4	12.1465	11.6804	0.464841	0.494446	707	343	-0.466075	11.9943	4.57e-46	1.13e-45	92.5838
DeletionPeak4	3p21.31	Deletion	ZMYND10	zinc finger, MYND-type containing 10	0.299637	4.45e-40	-13.9207	control	369.259	130.066	407.261	158.383	7.71037	5.97166	1.85632	1.98808	707	343	-1.73871	7.14239	7.46e-41	1.78e-40	80.6333
DeletionPeak4	3p21.31	Deletion	P4HTM	prolyl 4-hydroxylase, transmembrane (endoplasmic reticulum)	0.552663	3.23e-38	-13.5476	control	1030.1	573.84	666.282	351.642	9.73602	8.8805	0.951084	0.979633	707	343	-0.855529	9.45655	5.88e-39	1.35e-38	76.2881
DeletionPeak4	3p21.31	Deletion	ARIH2OS	ariadne homolog 2 opposite strand	0.654989	9.06e-38	-13.455	control	34.3114	22.2638	19.1861	11.9864	4.97564	4.36518	0.675657	0.718087	707	343	-0.610458	4.77623	1.71e-38	3.82e-38	75.2233
DeletionPeak4	3p21.31	Deletion	SEMA3F	sema domain, immunoglobulin domain (Ig), short basic domain, secreted, (semaphorin) 3F	0.600532	1.87e-37	-13.3909	control	2494.37	1538.06	1322.65	872.904	11.08	10.3443	0.809914	0.885979	707	343	-0.735686	10.8396	3.59e-38	7.75e-38	74.4877
DeletionPeak4	3p21.31	Deletion	CISH	cytokine inducible SH2-containing protein	0.541145	7e-35	-12.8597	control	1387.96	747.685	907.563	521.378	10.1076	9.22164	1.06651	1.00833	707	343	-0.885914	9.81816	1.48e-35	3.1e-35	68.4964
DeletionPeak4	3p21.31	Deletion	GMPPB	GDP-mannose pyrophosphorylase B	0.709135	8.64e-35	-12.8401	control	487.555	341.972	215.805	132.047	8.80999	8.31412	0.594265	0.571575	707	343	-0.495868	8.648	1.85e-35	3.75e-35	68.2794
DeletionPeak4	3p21.31	Deletion	MST1	macrophage stimulating 1	0.459212	4.98e-34	-12.6787	control	105.832	48.3953	118.091	53.0111	6.13048	5.00771	1.34592	1.34979	707	343	-1.12277	5.76371	1.11e-34	2.19e-34	66.4954
DeletionPeak4	3p21.31	Deletion	NDUFAF3	NADH dehydrogenase (ubiquinone) complex I, assembly factor 3	0.696345	1.51e-33	-12.5761	control	1127.46	791.286	574.223	405.624	9.99825	9.47612	0.618549	0.656288	707	343	-0.522126	9.82769	3.44e-34	6.6e-34	65.3702
DeletionPeak4	3p21.31	Deletion	RASSF1	Ras association (RalGDS/AF-6) domain family member 1	0.735422	4.41e-31	-12.0438	control	682.642	505.129	284.297	211.927	9.31	8.86665	0.548319	0.581697	707	343	-0.443355	9.16517	1.1e-31	2.04e-31	59.6428
DeletionPeak4	3p21.31	Deletion	UQCRC1	ubiquinol-cytochrome c reductase core protein I	0.758247	2.58e-30	-11.8751	control	3184.1	2442.14	1272.12	993.84	11.5473	11.1481	0.4911	0.549301	707	343	-0.399259	11.4169	6.56e-31	1.19e-30	57.8657
DeletionPeak4	3p21.31	Deletion	GNAI2	guanine nucleotide binding protein (G protein), alpha inhibiting activity polypeptide 2	0.797023	1.67e-26	-11.0087	control	6632.66	5320.42	2061.12	1731.75	12.6294	12.3021	0.439706	0.475004	707	343	-0.327307	12.5225	4.71e-27	8.33e-27	49.0502
DeletionPeak4	3p21.31	Deletion	IFRD2	interferon-related developmental regulator 2	0.767026	6.18e-25	-10.6345	control	933.163	718.509	422.965	308.114	9.75895	9.37629	0.537802	0.5649	707	343	-0.382652	9.63395	1.86e-25	3.2e-25	45.4052
DeletionPeak4	3p21.31	Deletion	SEMA3B	sema domain, immunoglobulin domain (Ig), short basic domain, secreted, (semaphorin) 3B	0.408679	3.87e-24	-10.4404	control	873.63	349.336	1294.83	457.998	8.73141	7.44045	1.8917	1.85958	707	343	-1.29096	8.3097	1.2e-24	2.02e-24	43.5554
DeletionPeak4	3p21.31	Deletion	MON1A	MON1 secretory trafficking family member A	0.78855	1.07e-23	-10.3317	control	212.927	169.353	80.8452	69.8476	7.65454	7.31181	0.490099	0.531471	707	343	-0.342725	7.54258	3.37e-24	5.54e-24	42.5309
DeletionPeak4	3p21.31	Deletion	SLC26A6	solute carrier family 26 (anion exchanger), member 6	0.694937	2.16e-23	-10.2563	control	300.219	203.952	234.449	119.953	7.99149	7.46645	0.778833	0.777644	707	343	-0.525045	7.81998	6.87e-24	1.1e-23	41.8261
DeletionPeak4	3p21.31	Deletion	KLHDC8B	kelch domain containing 8B	0.747016	6.96e-23	-10.1292	control	555.03	418.802	274.908	196.116	8.98602	8.56523	0.615558	0.663162	707	343	-0.420788	8.84856	2.26e-23	3.54e-23	40.6467
DeletionPeak4	3p21.31	Deletion	HYAL2	hyaluronoglucosaminidase 2	0.785566	9.36e-23	-10.0968	control	1378.78	1083.19	547.261	404.346	10.334	9.98584	0.520043	0.532042	707	343	-0.348196	10.2203	3.05e-23	4.68e-23	40.3478
DeletionPeak4	3p21.31	Deletion	CACNA2D2	calcium channel, voltage-dependent, alpha 2/delta subunit 2	0.416974	4.83e-22	-9.91623	control	496.898	236.087	692.371	295.144	7.96127	6.6993	1.87413	2.05859	707	343	-1.26197	7.54903	1.61e-22	2.42e-22	38.6976
DeletionPeak4	3p21.31	Deletion	UBA7	ubiquitin-like modifier activating enzyme 7	0.674257	2.42e-21	-9.73614	control	953.226	646.409	534.275	365.204	9.65972	9.09109	0.876052	0.912897	707	343	-0.56863	9.47397	8.3e-22	1.22e-21	37.0764
DeletionPeak4	3p21.31	Deletion	AMIGO3	adhesion molecule with Ig-like domain 3	0.706069	2.8e-21	-9.71987	control	133.672	97.3918	90.2867	85.8355	6.84965	6.34753	0.770416	0.815915	707	343	-0.50212	6.68562	9.61e-22	1.38e-21	36.9312
DeletionPeak4	3p21.31	Deletion	CDHR4	cadherin-related family member 4	0.46357	2.22e-20	-9.48347	control	17.1142	2.23641	107.278	15.3774	1.67734	0.568197	2.02969	1.09459	707	343	-1.10914	1.31502	7.92e-21	1.11e-20	34.8439
DeletionPeak4	3p21.31	Deletion	TCTA	T-cell leukemia translocation altered	0.766157	3.15e-20	-9.4427	control	1219.44	932.223	551.194	422.64	10.1194	9.7351	0.620601	0.614494	707	343	-0.384288	9.99385	1.13e-20	1.57e-20	34.4882
DeletionPeak4	3p21.31	Deletion	BSN	bassoon presynaptic cytomatrix protein	0.59821	1.46e-15	-8.12565	control	90.3865	46.4375	170.32	77.1669	5.59793	4.85665	1.42524	1.30726	707	343	-0.741277	5.35578	6.21e-16	8.4e-16	23.7108
DeletionPeak4	3p21.31	Deletion	AMT	aminomethyltransferase	0.637712	7.2e-15	-7.91378	control	98.0371	61.9126	102.502	63.0417	6.0719	5.42288	1.24246	1.25812	707	343	-0.649023	5.85989	3.15e-15	4.18e-15	22.1092
DeletionPeak4	3p21.31	Deletion	PRKAR2A	protein kinase, cAMP-dependent, regulatory, type II, alpha	0.673516	6.37e-13	-7.29131	control	413.536	293.907	232.807	210.376	8.35961	7.7894	1.15282	1.26228	707	343	-0.570216	8.17334	3.01e-13	3.92e-13	17.6225
DeletionPeak4	3p21.31	Deletion	MST1R	macrophage stimulating 1 receptor	0.652473	1.26e-12	-7.19086	control	459.953	311.861	288.859	232.828	8.45799	7.84198	1.28915	1.33175	707	343	-0.616011	8.25676	6.1e-13	7.8e-13	16.9295
DeletionPeak4	3p21.31	Deletion	CELSR3	cadherin, EGF LAG seven-pass G-type receptor 3	0.648392	6.7e-09	-5.82988	control	356.965	227.034	423.725	296.809	7.59428	6.96922	1.65683	1.57695	707	343	-0.625061	7.39009	3.69e-09	4.63e-09	8.41305
DeletionPeak4	3p21.31	Deletion	HYAL3	hyaluronoglucosaminidase 3	0.828067	2.17e-06	-4.72057	control	112.933	92.0367	79.2393	61.3749	6.55493	6.28275	0.884335	0.861323	707	343	-0.27218	6.46602	1.33e-06	1.59e-06	2.71178
DeletionPeak4	3p21.31	Deletion	HYAL1	hyaluronoglucosaminidase 1	0.795312	2.81e-05	-4.14705	control	60.8096	44.8119	135.169	80.5208	5.18533	4.85492	1.21289	1.21013	707	343	-0.330406	5.07739	1.82e-05	2.09e-05	0.214882
DeletionPeak5	4p16.3	Deletion	PIGG	phosphatidylinositol glycan anchor biosynthesis, class G	0.646676	1.19e-80	-20.9785	control	844.45	555.231	267.441	196.431	9.66091	9.03203	0.419241	0.509633	721	329	-0.628885	9.46386	3.33e-82	8e-81	175.732
DeletionPeak5	4p16.3	Deletion	PCGF3	polycomb group ring finger 3	0.648274	1.65e-74	-19.9891	control	1688.34	1085.48	654.809	360.878	10.6385	10.0132	0.476055	0.453873	721	329	-0.625325	10.4426	6.74e-76	8.09e-75	161.254
DeletionPeak5	4p16.3	Deletion	ZNF721	zinc finger protein 721	0.638108	9.66e-69	-19.0485	control	595.269	384.807	195.459	143.497	9.13981	8.49168	0.493042	0.547306	721	329	-0.648128	8.93673	4.97e-70	3.97e-69	147.786
DeletionPeak5	4p16.3	Deletion	GAK	cyclin G associated kinase	0.647144	1.43e-64	-18.3516	control	2175.72	1421.45	895.915	562.607	10.998	10.3701	0.495851	0.550158	721	329	-0.627842	10.8012	9.02e-66	5.41e-65	138.011
DeletionPeak5	4p16.3	Deletion	DGKQ	diacylglycerol kinase, theta 110kDa	0.616146	2.32e-55	-16.7609	control	480.178	304.954	214.254	147.309	8.79059	8.09194	0.586275	0.706083	721	329	-0.698655	8.57168	2.3e-56	1.1e-55	116.43
DeletionPeak5	4p16.3	Deletion	CTBP1	C-terminal binding protein 1	0.734347	7.32e-45	-14.8466	control	2630.21	1934.5	937.624	632.132	11.2897	10.8442	0.442419	0.465895	721	329	-0.445466	11.1501	1.03e-45	4.14e-45	92.0049
DeletionPeak5	4p16.3	Deletion	TMEM175	transmembrane protein 175	0.635968	2.28e-44	-14.7519	control	465.145	297.543	241.299	155.448	8.70921	8.05624	0.653048	0.691015	721	329	-0.652974	8.50461	3.32e-45	1.14e-44	90.8449
DeletionPeak5	4p16.3	Deletion	SLC26A1	solute carrier family 26 (anion exchanger), member 1	0.50332	4.41e-40	-13.9212	control	65.7053	35.4599	57.5391	29.897	5.72546	4.73501	1.01569	1.18156	721	329	-0.990453	5.41512	7.38e-41	2.21e-40	80.8865
DeletionPeak5	4p16.3	Deletion	ZNF141	zinc finger protein 141	0.65632	1.11e-39	-13.8401	control	97.2764	65.7264	40.1731	33.0024	6.49353	5.886	0.623224	0.733214	721	329	-0.607529	6.30317	1.92e-40	5.12e-40	79.9354
DeletionPeak5	4p16.3	Deletion	ABCA11P	ATP-binding cassette, sub-family A (ABC1), member 11, pseudogene	0.676202	2.18e-34	-12.7552	control	123.969	84.6237	54.5361	39.4475	6.82924	6.26476	0.650922	0.694976	721	329	-0.564475	6.65237	4.74e-35	1.14e-34	67.5918
DeletionPeak5	4p16.3	Deletion	ZNF595	zinc finger protein 595	0.661392	2.54e-34	-12.7409	control	252.675	182.906	134.824	141.555	7.84571	7.24929	0.609812	0.874878	721	329	-0.596422	7.65884	5.55e-35	1.21e-34	67.4336
DeletionPeak5	4p16.3	Deletion	CPLX1	complexin 1	0.454223	3.47e-33	-12.499	control	173.599	85.878	187.178	102.128	6.8689	5.73037	1.33032	1.45565	721	329	-1.13853	6.51216	8e-34	1.6e-33	64.7831
DeletionPeak5	4p16.3	Deletion	MYL5	myosin, light chain 5, regulatory	0.600958	1.92e-30	-11.9032	control	177.446	111.555	131.757	104.028	7.19278	6.45812	0.899656	0.988334	721	329	-0.734665	6.96259	4.86e-31	8.97e-31	58.4173
DeletionPeak5	4p16.3	Deletion	IDUA	iduronidase, alpha-L-	0.595353	5.58e-28	-11.3499	control	299.198	184.79	226.491	169.437	7.90654	7.15836	0.973157	1.03094	721	329	-0.748184	7.67211	1.51e-28	2.59e-28	52.7193
DeletionPeak5	4p16.3	Deletion	ZNF718	zinc finger protein 718	0.671341	5.57e-24	-10.4016	control	113.353	77.4527	65.0449	47.1408	6.6219	6.04702	0.811074	0.873438	721	329	-0.574883	6.44177	1.73e-24	2.77e-24	43.4513
DeletionPeak5	4p16.3	Deletion	MFSD7	major facilitator superfamily domain containing 7	0.524631	4.76e-20	-9.39481	control	436.863	234.167	495.136	267.073	8.09233	7.1617	1.49297	1.48597	721	329	-0.930626	7.80073	1.72e-20	2.59e-20	34.339
DeletionPeak5	4p16.3	Deletion	ATP5I	ATP synthase, H+ transporting, mitochondrial Fo complex, subunit E	0.739848	2.3e-19	-9.21084	control	1602.85	1222.29	977.361	929.491	10.4627	10.028	0.692383	0.745275	721	329	-0.4347	10.3265	8.54e-20	1.21e-19	32.758
DeletionPeak5	4p16.3	Deletion	ZNF876P	zinc finger protein 876, pseudogene	0.685808	3.47e-17	-8.60315	control	25.7361	18.1833	17.2358	15.4354	4.4667	3.92258	0.925105	1.00651	721	329	-0.544123	4.29621	1.39e-17	1.86e-17	27.7263
DeletionPeak5	4p16.3	Deletion	PDE6B	phosphodiesterase 6B, cGMP-specific, rod, beta	0.55352	8.98e-15	-7.88382	control	177.829	105.644	136.646	106.673	6.85298	5.99969	1.6288	1.62934	721	329	-0.853293	6.58562	3.95e-15	4.99e-15	22.1579
DeletionPeak5	4p16.3	Deletion	FGFRL1	fibroblast growth factor receptor-like 1	0.770632	1.83e-09	-6.05302	control	625.263	508.221	393.154	478.036	9.04439	8.66851	0.913164	0.978275	721	329	-0.375885	8.92661	9.88e-10	1.19e-09	9.97363
DeletionPeak5	4p16.3	Deletion	RNF212	ring finger protein 212	0.614726	6.81e-07	-4.9613	control	58.8201	41.6947	104.83	86.2576	4.37074	3.66876	2.14447	2.09725	721	329	-0.701984	4.15079	4.08e-07	4.66e-07	4.13215
DeletionPeak5	4p16.3	Deletion	ZNF732	zinc finger protein 732	0.830083	0.000915404	-3.22965	control	11.7456	10.5054	11.7611	11.8471	3.18528	2.9166	1.21057	1.33778	721	329	-0.268672	3.10109	0.000638909	0.000696992	-2.84292
DeletionPeak6	4q35.1	Deletion	UFSP2	UFM1-specific peptidase 2	0.688408	3.94e-82	-21.2161	control	635.153	442.754	157.04	131.326	9.26938	8.73071	0.359784	0.431064	712	338	-0.538664	9.09598	1.02e-83	3.89e-82	179.201
DeletionPeak6	4q35.1	Deletion	DCTD	dCMP deaminase	0.695797	3.93e-74	-19.9292	control	1657.42	1174	401.158	345.992	10.6529	10.1296	0.36048	0.465527	712	338	-0.523261	10.4844	1.67e-75	3.17e-74	160.344
DeletionPeak6	4q35.1	Deletion	CDKN2AIP	CDKN2A interacting protein	0.676341	1.38e-66	-18.69	control	508.451	351.397	136.235	116.578	8.93751	8.37334	0.415548	0.533792	712	338	-0.564176	8.7559	8.13e-68	1.03e-66	142.697
DeletionPeak6	4q35.1	Deletion	TRAPPC11	trafficking protein particle complex 11	0.688265	5.03e-60	-17.5784	control	1108.13	765.149	348.581	242.773	10.0452	9.5062	0.457046	0.478703	712	338	-0.538965	9.87167	3.94e-61	3.74e-60	127.355
DeletionPeak6	4q35.1	Deletion	RWDD4	RWD domain containing 4	0.714076	2.47e-59	-17.4585	control	604.097	430.081	202.157	134.805	9.17507	8.68922	0.421925	0.419552	712	338	-0.48585	9.01868	2.01e-60	1.53e-59	125.731
DeletionPeak6	4q35.1	Deletion	ING2	inhibitor of growth family, member 2	0.686612	1.46e-49	-15.7222	control	289.168	196.207	127.849	76.3476	8.07499	7.53255	0.531265	0.503076	712	338	-0.542433	7.90038	1.77e-50	1.12e-49	102.925
DeletionPeak6	4q35.1	Deletion	IRF2	interferon regulatory factor 2	0.766893	2.36e-42	-14.3669	control	923.115	721.999	227.912	223.607	9.80771	9.4248	0.364474	0.474931	712	338	-0.382903	9.68445	3.65e-43	1.98e-42	86.1604
DeletionPeak6	4q35.1	Deletion	LRP2BP	LRP2 binding protein	0.627314	2.89e-34	-12.7289	control	60.6261	38.0934	36.8045	24.2411	5.73123	5.05849	0.790632	0.821124	712	338	-0.672741	5.51468	6.39e-35	3.04e-34	67.2845
DeletionPeak6	4q35.1	Deletion	SNX25	sorting nexin 25	0.676189	8.42e-31	-11.9822	control	477.261	327.349	237.325	164.284	8.74335	8.17885	0.692526	0.756021	712	338	-0.564501	8.56163	2.12e-31	8.95e-31	59.2318
DeletionPeak6	4q35.1	Deletion	CYP4V2	cytochrome P450, family 4, subfamily V, polypeptide 2	0.648824	4.61e-25	-10.6654	control	705.44	473.356	398.305	298.034	9.23619	8.61209	0.860319	0.939132	712	338	-0.624101	9.03529	1.38e-25	5.24e-25	45.9508
DeletionPeak6	4q35.1	Deletion	FRG1	FSHD region gene 1	0.81849	4.14e-23	-10.1859	control	653.707	553.619	253.026	310.51	9.29561	9.00664	0.383655	0.512581	712	338	-0.288963	9.20259	1.33e-23	4.6e-23	41.4216
DeletionPeak6	4q35.1	Deletion	SLC25A4	solute carrier family 25 (mitochondrial carrier; adenine nucleotide translocator), member 4	0.726341	8.76e-16	-8.19225	control	686.704	487.518	343.354	234.56	9.21009	8.74881	0.876234	0.801586	712	338	-0.461282	9.0616	3.7e-16	1.17e-15	24.4812
DeletionPeak6	4q35.1	Deletion	CCDC110	coiled-coil domain containing 110	0.688639	5.29e-14	-7.64187	control	66.4259	44.7759	47.0304	30.1766	5.72683	5.18865	1.0835	1.03106	712	338	-0.53818	5.55359	2.41e-14	7.03e-14	20.3701
DeletionPeak6	4q35.1	Deletion	TLR3	toll-like receptor 3	0.658084	4.38e-13	-7.34504	control	190.542	131.354	141.323	116.756	7.15345	6.5498	1.21918	1.29822	712	338	-0.603656	6.95913	2.06e-13	5.59e-13	18.259
DeletionPeak6	4q35.1	Deletion	WWC2	WW and C2 domain containing 2	0.705635	1.13e-10	-6.51004	control	677.253	484.515	492.87	330.587	9.02544	8.52244	1.14885	1.21518	712	338	-0.503005	8.86352	5.81e-11	1.38e-10	12.7288
DeletionPeak6	4q35.1	Deletion	FAM149A	family with sequence similarity 149, member A	0.746392	7.35e-07	-4.94564	control	57.77	44.3404	51.221	42.4522	5.38062	4.95863	1.27943	1.3204	712	338	-0.421994	5.24478	4.42e-07	9.87e-07	4.0452
DeletionPeak6	4q35.1	Deletion	TENM3	teneurin transmembrane protein 3	0.721186	1.69e-05	-4.26697	control	368.59	229.042	561.834	258.61	7.60757	7.13602	1.71654	1.5819	712	338	-0.471556	7.45578	1.08e-05	2.28e-05	0.981534
DeletionPeak6	4q35.1	Deletion	SORBS2	sorbin and SH3 domain containing 2	0.778749	0.000761039	-3.28426	control	1037.4	932.971	972.095	1177.48	9.32662	8.96585	1.59848	1.7954	712	338	-0.36077	9.21048	0.00052813	0.00105626	-2.678
DeletionPeak7	5q11.2	Deletion	GPBP1	GC-rich promoter binding protein 1	0.678271	3.81e-95	-23.2443	control	2609.69	1802.04	568.656	504.16	11.3178	10.7578	0.303989	0.428393	778	272	-0.560067	11.1727	4.56e-97	5.47e-96	209.819
DeletionPeak7	5q11.2	Deletion	MIER3	mesoderm induction early response 1, family member 3	0.576831	1.26e-67	-18.8633	control	747.878	435.403	307.154	178.892	9.43499	8.64121	0.582453	0.637093	778	272	-0.79378	9.22937	6.94e-69	4.16e-68	145.089
DeletionPeak7	5q11.2	Deletion	MAP3K1	mitogen-activated protein kinase kinase kinase 1, E3 ubiquitin protein ligase	0.442086	2.73e-62	-17.9674	control	2371.19	1052.93	1530.55	733.625	10.9308	9.75318	0.931693	0.928862	778	272	-1.1776	10.6257	1.88e-63	7.51e-63	132.619
DeletionPeak7	5q11.2	Deletion	SETD9	SET domain containing 9	0.547434	2.31e-42	-14.3685	control	133.627	77.4337	61.9535	40.5463	6.89142	6.02218	0.793126	1.02528	778	272	-0.869244	6.66625	3.55e-43	1.06e-42	86.1131
DeletionPeak7	5q11.2	Deletion	IL6ST	interleukin 6 signal transducer	0.249497	9.33e-39	-13.6561	control	4054.56	1249.85	5345.99	2087.71	11.0338	9.03091	2.03419	2.22279	778	272	-2.00291	10.515	1.66e-39	3.99e-39	77.7033
DeletionPeak7	5q11.2	Deletion	SLC38A9	solute carrier family 38, member 9	0.723957	3.32e-36	-13.1351	control	228.22	166.066	96.2467	62.7998	7.75092	7.28489	0.488369	0.542811	778	272	-0.466024	7.63019	6.67e-37	1.33e-36	71.7426
DeletionPeak7	5q11.2	Deletion	PLK2	polo-like kinase 2	0.542111	2.01e-32	-12.3357	control	2905.81	1573.58	2574.16	1297.84	11.1362	10.2529	1.01726	1.01731	778	272	-0.88334	10.9074	4.76e-33	8.15e-33	62.924
DeletionPeak7	5q11.2	Deletion	GAPT	GRB2-binding adaptor protein, transmembrane	0.597374	9.37e-17	-8.47822	control	93.1412	62.685	84.1896	61.5153	6.12429	5.38099	1.17844	1.42109	778	272	-0.743294	5.93174	3.83e-17	5.74e-17	26.6323
DeletionPeak9	6p25.3	Deletion	RIPK1	receptor (TNFRSF)-interacting serine-threonine kinase 1	0.720862	3.37e-59	-17.4345	control	1132.3	831.137	244.909	239.505	10.1118	9.63962	0.320788	0.428877	849	201	-0.472206	10.0214	2.76e-60	6.9e-59	125.538
DeletionPeak9	6p25.3	Deletion	BPHL	biphenyl hydrolase-like (serine hydrolase)	0.659159	1.38e-40	-14.021	control	519.21	351.559	205.705	169.679	8.92516	8.32386	0.525374	0.627464	849	201	-0.601302	8.81005	2.28e-41	2.85e-40	82.1958
DeletionPeak9	6p25.3	Deletion	WRNIP1	Werner helicase interacting protein 1	0.728952	5.56e-34	-12.6684	control	1347.8	981.393	520.051	387.721	10.3165	9.86038	0.459622	0.452603	849	201	-0.456103	10.2292	1.25e-34	1.04e-33	66.7783
DeletionPeak9	6p25.3	Deletion	PRPF4B	pre-mRNA processing factor 4B	0.764096	8.05e-24	-10.3628	control	1935.09	1502.8	602.757	540.666	10.8479	10.4598	0.462165	0.53494	849	201	-0.388175	10.7736	2.51e-24	1.57e-23	43.2444
DeletionPeak9	6p25.3	Deletion	NQO2	NAD(P)H dehydrogenase, quinone 2	0.682489	6.99e-21	-9.61595	control	561.497	389.326	315.126	217.824	8.95362	8.40249	0.717594	0.784036	849	201	-0.551123	8.84812	2.44e-21	1.22e-20	36.4363
DeletionPeak9	6p25.3	Deletion	DUSP22	dual specificity phosphatase 22	0.758243	1.41e-19	-9.26866	control	681.202	513.269	283.5	192.028	9.30797	8.9087	0.551422	0.53744	849	201	-0.399268	9.23153	5.19e-20	2.16e-19	33.4158
DeletionPeak9	6p25.3	Deletion	GMDS	GDP-mannose 4,6-dehydratase	0.667846	2.85e-17	-8.62767	control	515.571	345.518	400.91	297.675	8.73194	8.14953	0.863046	0.851959	849	201	-0.582413	8.62045	1.14e-17	4.08e-17	28.0902
DeletionPeak9	6p25.3	Deletion	EXOC2	exocyst complex component 2	0.661014	8.74e-17	-8.48701	control	1742.78	1156.2	2822.32	1568.17	10.3457	9.74847	0.888848	0.93357	849	201	-0.597246	10.2314	3.57e-17	1.12e-16	26.9657
DeletionPeak9	6p25.3	Deletion	SERPINB1	serpin peptidase inhibitor, clade B (ovalbumin), member 1	0.757447	1.27e-16	-8.44011	control	1081.08	819.972	454.313	365.573	9.96216	9.56138	0.606421	0.599694	849	201	-0.400784	9.88544	5.2e-17	1.44e-16	26.5944
DeletionPeak9	6p25.3	Deletion	FAM50B	family with sequence similarity 50, member B	0.609021	5.37e-16	-8.25616	control	224.257	161.176	147.807	121.789	7.52533	6.80989	1.01055	1.44013	849	201	-0.715435	7.38837	2.24e-16	5.6e-16	25.1553
DeletionPeak9	6p25.3	Deletion	ECI2	enoyl-CoA delta isomerase 2	0.653079	6.59e-16	-8.22903	control	1269.28	837.722	828.777	650.823	10.0453	9.43063	0.953552	0.949471	849	201	-0.61467	9.92764	2.77e-16	6.3e-16	24.9453
DeletionPeak9	6p25.3	Deletion	SERPINB6	serpin peptidase inhibitor, clade B (ovalbumin), member 6	0.749059	5.89e-15	-7.94076	control	2297.63	1734.16	1066.36	996.013	11.021	10.6042	0.673348	0.651141	849	201	-0.416849	10.9412	2.57e-15	5.35e-15	22.7527
DeletionPeak9	6p25.3	Deletion	PSMG4	proteasome (prosome, macropain) assembly chaperone 4	0.715543	1.75e-14	-7.79351	control	185.592	133.126	139.512	96.8617	7.29781	6.81492	0.783791	0.816362	849	201	-0.482889	7.20537	7.8e-15	1.5e-14	21.6594
DeletionPeak9	6p25.3	Deletion	SLC22A23	solute carrier family 22, member 23	0.664176	4.35e-14	-7.66892	control	957.233	653.697	609.351	427.891	9.61486	9.0245	0.967802	1.03989	849	201	-0.590362	9.50185	1.97e-14	3.52e-14	20.7486
DeletionPeak9	6p25.3	Deletion	TUBB2A	tubulin, beta 2A class IIa	0.765576	9.93e-07	-4.88402	control	1075.46	807.045	1068.22	614.935	9.69496	9.30958	1.0056	1.01059	849	201	-0.385382	9.62119	6e-07	1e-06	3.93974
DeletionPeak9	6p25.3	Deletion	MYLK4	myosin light chain kinase family, member 4	0.788774	2.81e-05	-4.14711	control	27.9103	22.0581	29.7001	36.1499	4.43319	4.09088	1.06797	0.987009	849	201	-0.342316	4.36767	1.82e-05	2.84e-05	0.67781
DeletionPeak9	6p25.3	Deletion	HUS1B	HUS1 checkpoint homolog b (S. pombe)	0.726639	0.000176689	-3.6868	control	11.5707	5.8983	56.7066	24.3781	1.80767	1.34698	1.63362	1.41681	849	201	-0.46069	1.71948	0.000119351	0.000175516	-1.09812
DeletionPeak10	6q15	Deletion	RARS2	arginyl-tRNA synthetase 2, mitochondrial	0.636979	2.13e-111	-25.744	control	783.145	500.17	224.626	147.716	9.56369	8.91301	0.377657	0.402502	697	353	-0.650682	9.34494	5.31e-114	2.92e-112	248.68
DeletionPeak10	6q15	Deletion	LYRM2	LYR motif containing 2	0.650338	1.54e-96	-23.4597	control	1060.46	676.372	532.343	177.507	9.97699	9.35625	0.419903	0.371799	697	353	-0.620739	9.7683	1.69e-98	4.65e-97	213.048
DeletionPeak10	6q15	Deletion	ORC3	origin recognition complex, subunit 3	0.648567	8.22e-73	-19.7136	control	767.124	493.364	299.774	170.873	9.4968	8.87213	0.49084	0.472237	697	353	-0.624672	9.28679	3.74e-74	6.86e-73	157.114
DeletionPeak10	6q15	Deletion	SYNCRIP	synaptotagmin binding, cytoplasmic RNA interacting protein	0.683145	1.92e-63	-18.1636	control	5076.72	3431.49	1922.9	1091.54	12.2269	11.6772	0.472837	0.442426	697	353	-0.549737	12.0421	1.26e-64	1.73e-63	135.237
DeletionPeak10	6q15	Deletion	AKIRIN2	akirin 2	0.714154	6.28e-62	-17.9054	control	748.191	531.529	238.131	157.295	9.48528	8.99959	0.420353	0.403019	697	353	-0.485693	9.322	4.45e-63	4.89e-62	131.682
DeletionPeak10	6q15	Deletion	RNGTT	RNA guanylyltransferase and 5'-phosphatase	0.686386	2.1e-57	-17.1223	control	481.689	327.165	179.046	107.291	8.82791	8.28501	0.495214	0.464084	697	353	-0.542907	8.64539	1.87e-58	1.72e-57	121.067
DeletionPeak10	6q15	Deletion	SMIM8	small integral membrane protein 8	0.660021	2.53e-57	-17.107	control	107.483	71.0707	45.2351	30.0166	6.66106	6.06165	0.521648	0.563642	697	353	-0.599416	6.45955	2.3e-58	1.81e-57	120.863
DeletionPeak10	6q15	Deletion	UBE2J1	ubiquitin-conjugating enzyme E2, J1	0.699269	6.26e-56	-16.862	control	2133.07	1476.79	1050.92	499.247	10.9723	10.4563	0.47317	0.457818	697	353	-0.51608	10.7988	6.09e-57	4.19e-56	117.598
DeletionPeak10	6q15	Deletion	SNX14	sorting nexin 14	0.69034	6.39e-52	-16.1513	control	1534.62	1066.68	502.806	376.408	10.5053	9.97067	0.494116	0.529761	697	353	-0.53462	10.3256	6.99e-53	4.27e-52	108.283
DeletionPeak10	6q15	Deletion	MAP3K7	mitogen-activated protein kinase kinase kinase 7	0.69698	1.94e-48	-15.5157	control	848.371	600.218	572.574	406.413	9.62745	9.10664	0.498722	0.541592	697	353	-0.52081	9.45236	2.44e-49	1.34e-48	100.158
DeletionPeak10	6q15	Deletion	PNRC1	proline-rich nuclear receptor coactivator 1	0.664399	6.02e-41	-14.092	control	1795.64	1205.88	864.152	570.79	10.674	10.0841	0.624132	0.672427	697	353	-0.589877	10.4757	9.8e-42	4.9e-41	82.7243
DeletionPeak10	6q15	Deletion	NDUFAF4	NADH dehydrogenase (ubiquinone) complex I, assembly factor 4	0.667098	1.01e-38	-13.6495	control	273.211	171.239	168.357	70.2189	7.90668	7.32265	0.704468	0.544117	697	353	-0.584029	7.71033	1.8e-39	8.26e-39	77.5363
DeletionPeak10	6q15	Deletion	UFL1	UFM1-specific ligase 1	0.69805	4.32e-37	-13.3167	control	1161.7	809.005	472.761	324.177	10.0675	9.54895	0.599877	0.588358	697	353	-0.518598	9.8932	8.44e-38	3.57e-37	73.7098
DeletionPeak10	6q15	Deletion	SLC35A1	solute carrier family 35 (CMP-sialic acid transporter), member A1	0.713719	4.9e-37	-13.3053	control	784.707	560.324	327.143	243.571	9.50853	9.02196	0.56013	0.558577	697	353	-0.486573	9.34495	9.61e-38	3.77e-37	73.5809
DeletionPeak10	6q15	Deletion	DOPEY1	dopey family member 1	0.717261	9.24e-35	-12.8341	control	669.6	477.678	257.598	180.869	9.27998	8.80055	0.579246	0.5564	697	353	-0.479431	9.1188	1.98e-35	7.26e-35	68.2828
DeletionPeak10	6q15	Deletion	PGM3	phosphoglucomutase 3	0.702421	1.42e-30	-11.9326	control	616.943	425.651	346.991	194.52	9.10954	8.59995	0.664318	0.632337	697	353	-0.509593	8.93822	3.58e-31	1.23e-30	58.5417
DeletionPeak10	6q15	Deletion	CASP8AP2	caspase 8 associated protein 2	0.664925	1.21e-29	-11.7261	control	610.345	390.192	424.151	169.456	9.04794	8.4592	0.794203	0.715937	697	353	-0.588737	8.85001	3.14e-30	1.01e-29	56.3857
DeletionPeak10	6q15	Deletion	RWDD2A	RWD domain containing 2A	0.717481	1.35e-29	-11.7156	control	141.993	100.722	72.4602	46.6783	7.01561	6.53662	0.632117	0.613152	697	353	-0.478987	6.85458	3.5e-30	1.07e-29	56.2767
DeletionPeak10	6q15	Deletion	ZNF292	zinc finger protein 292	0.682184	5.3e-29	-11.5829	control	1146.27	776.727	556.556	358.112	9.99225	9.44048	0.733064	0.722015	697	353	-0.551766	9.80675	1.39e-29	4.02e-29	54.9079
DeletionPeak10	6q15	Deletion	MMS22L	MMS22-like, DNA repair protein	0.664687	9.99e-24	-10.3395	control	332.781	205.965	241.682	119.185	8.0855	7.49625	0.924818	0.759599	697	353	-0.589253	7.8874	3.14e-24	8.62e-24	42.6783
DeletionPeak10	6q15	Deletion	UBE3D	ubiquitin protein ligase E3D	0.6897	1.9e-23	-10.2699	control	54.7875	37.226	35.4135	23.7087	5.58101	5.04505	0.809229	0.778885	697	353	-0.53596	5.40082	6.05e-24	1.58e-23	42.0276
DeletionPeak10	6q15	Deletion	MDN1	MDN1, midasin homolog (yeast)	0.663987	8.49e-22	-9.85411	control	1176.88	757.532	940.045	364.633	9.9417	9.35093	0.925505	0.903654	697	353	-0.590773	9.74309	2.85e-22	7.13e-22	38.2107
DeletionPeak10	6q15	Deletion	MANEA	mannosidase, endo-alpha	0.732074	8.91e-21	-9.58795	control	454.171	337.414	209.513	180.129	8.67342	8.22348	0.707496	0.739788	697	353	-0.449938	8.52216	3.14e-21	7.5e-21	35.8365
DeletionPeak10	6q15	Deletion	CYB5R4	cytochrome b5 reductase 4	0.805866	1.88e-15	-8.09315	control	345.768	278.476	140.827	117.105	8.3238	8.01242	0.592034	0.582508	697	353	-0.311388	8.21912	7.99e-16	1.83e-15	23.5398
DeletionPeak10	6q15	Deletion	IBTK	inhibitor of Bruton agammaglobulinemia tyrosine kinase	0.821604	1.17e-13	-7.53132	control	1685.59	1384.06	663.267	543.877	10.6092	10.3257	0.576651	0.574844	697	353	-0.283485	10.5139	5.4e-14	1.19e-13	19.3911
DeletionPeak10	6q15	Deletion	PM20D2	peptidase M20 domain containing 2	0.58492	1.29e-13	-7.51827	control	336.49	168.647	442.407	191.777	7.47361	6.69993	1.64485	1.43234	697	353	-0.773688	7.21351	5.94e-14	1.26e-13	19.2979
DeletionPeak10	6q15	Deletion	SNHG5	small nucleolar RNA host gene 5	0.679619	1.88e-13	-7.46453	control	1616.93	1119.23	1473.88	1138.95	10.2219	9.66466	1.14088	1.14867	697	353	-0.557202	10.0345	8.76e-14	1.78e-13	18.9157
DeletionPeak10	6q15	Deletion	SRSF12	serine/arginine-rich splicing factor 12	0.584181	2.69e-12	-7.07983	control	35.2476	13.5543	70.6483	28.0635	3.74612	2.97061	1.81898	1.3579	697	353	-0.775513	3.4854	1.32e-12	2.59e-12	16.2516
DeletionPeak10	6q15	Deletion	FUT9	fucosyltransferase 9 (alpha (1,3) fucosyltransferase)	0.522689	1.7e-09	-6.06511	control	64.0113	44.5708	139.864	115.018	4.19064	3.25466	2.33071	2.4303	697	353	-0.935976	3.87597	9.19e-10	1.74e-09	9.84579
DeletionPeak10	6q15	Deletion	FAM46A	family with sequence similarity 46, member A	0.779975	4.91e-08	-5.4709	control	880.124	588.921	1420.36	655.78	9.24323	8.88473	1.07359	0.84881	697	353	-0.358501	9.12271	2.8e-08	5.13e-08	6.5231
DeletionPeak10	6q15	Deletion	KLHL32	kelch-like family member 32	0.752581	7.8e-08	-5.38429	control	8.9796	6.18613	14.0852	7.07513	2.78658	2.37649	1.17678	1.14661	697	353	-0.410082	2.64871	4.49e-08	7.96e-08	6.06573
DeletionPeak10	6q15	Deletion	MRAP2	melanocortin 2 receptor accessory protein 2	0.647952	3.03e-07	-5.1245	control	41.5231	26.493	86.6411	81.3935	4.17487	3.54882	1.90661	1.80109	697	353	-0.626041	3.9644	1.77e-07	3.05e-07	4.73534
DeletionPeak10	6q15	Deletion	RRAGD	Ras-related GTP binding D	0.774458	7.45e-07	-4.94277	control	373.472	247.649	480.954	208.198	7.97061	7.60187	1.21203	0.991831	697	353	-0.36874	7.84665	4.48e-07	7.47e-07	3.8419
DeletionPeak10	6q15	Deletion	GPR63	G protein-coupled receptor 63	0.76422	1.01e-05	-4.38547	control	13.058	8.56161	17.1115	10.6684	3.09099	2.70305	1.41271	1.23375	697	353	-0.38794	2.96057	6.37e-06	1e-05	1.29489
DeletionPeak10	6q15	Deletion	ME1	malic enzyme 1, NADP(+)-dependent, cytosolic	0.733772	1.18e-05	-4.35029	control	458.219	327.311	707.891	431.258	8.00468	7.55809	1.5922	1.53391	697	353	-0.446596	7.85454	7.46e-06	1.14e-05	1.14392
DeletionPeak10	6q15	Deletion	GJB7	gap junction protein, beta 7, 25kDa	0.760107	2.05e-05	-4.22247	control	6.05714	3.46387	25.2722	17.9421	1.08991	0.694185	1.52366	1.24409	697	353	-0.395727	0.956872	1.31e-05	1.95e-05	0.605337
DeletionPeak10	6q15	Deletion	BACH2	BTB and CNC homology 1, basic leucine zipper transcription factor 2	0.799909	0.000121202	-3.78537	control	124.828	89.7848	143.946	68.9409	6.39722	6.07513	1.35203	1.20197	697	353	-0.322091	6.28894	8.11e-05	0.000114349	-1.11885
DeletionPeak10	6q15	Deletion	EPHA7	EPH receptor A7	0.755235	0.00165224	-3.05019	control	60.6138	30.0761	254.863	91.3785	3.68517	3.28017	2.11071	1.87466	697	353	-0.405002	3.54901	0.00117216	0.00161172	-3.60421
DeletionPeak10	6q15	Deletion	SNAP91	synaptosomal-associated protein, 91kDa	0.808825	0.00248392	-2.9201	control	9.67866	6.67592	39.2666	21.9324	1.9331	1.627	1.631	1.55561	697	353	-0.306101	1.83019	0.00178698	0.00239717	-3.98939
DeletionPeak10	6q15	Deletion	CNR1	cannabinoid receptor 1 (brain)	0.793813	0.00778023	-2.52928	control	73.2495	49.021	258.489	149.714	4.37722	4.04409	2.05348	1.94622	697	353	-0.333129	4.26523	0.00578759	0.00757899	-5.04702
DeletionPeak11	6q27	Deletion	MLLT4	myeloid/lymphoid or mixed-lineage leukemia (trithorax homolog, Drosophila); translocated to, 4	0.629048	1.47e-32	-12.3657	control	3073.52	1978.03	2524.51	1271.68	11.3597	10.691	0.766873	0.95313	681	369	-0.668757	11.1247	3.45e-33	3.11e-32	63.7103
DeletionPeak11	6q27	Deletion	FRMD1	FERM domain containing 1	0.780531	2.01e-05	-4.22742	control	4.21323	2.88543	8.10325	5.5754	1.60737	1.24989	1.3365	1.25647	681	369	-0.357472	1.48174	1.28e-05	5.78e-05	1.33863
DeletionPeak12	7p22.3	Deletion	IQCE	IQ motif containing E	0.592304	4.17e-39	-13.7261	control	1099.99	661.047	439.845	299.499	9.99073	9.23514	0.585228	0.632539	918	132	-0.755589	9.89574	7.36e-40	2.28e-38	78.8935
DeletionPeak12	7p22.3	Deletion	FTSJ2	FtsJ RNA methyltransferase homolog 2 (E. coli)	0.760085	4.28e-29	-11.6038	control	791.827	599.293	220.926	166.585	9.58179	9.18603	0.368842	0.342666	918	132	-0.395768	9.53204	1.12e-29	1.73e-28	55.6352
DeletionPeak12	7p22.3	Deletion	BRAT1	BRCA1-associated ATM activator 1	0.616121	2.09e-27	-11.2186	control	1231.31	758.473	620.754	397.148	10.1095	9.41078	0.669998	0.663936	918	132	-0.698715	10.0217	5.75e-28	4.46e-27	51.7316
DeletionPeak12	7p22.3	Deletion	INTS1	integrator complex subunit 1	0.659932	1.84e-27	-11.2316	control	2566.12	1673.02	1068.66	630.147	11.2115	10.6118	0.578418	0.537443	918	132	-0.599611	11.1361	5.04e-28	4.46e-27	51.8617
DeletionPeak12	7p22.3	Deletion	COX19	COX19 cytochrome c oxidase assembly factor	0.691226	8.82e-26	-10.8379	control	270.232	186.894	108.28	72.6234	7.98495	7.45218	0.525416	0.545122	918	132	-0.532772	7.91797	2.55e-26	1.58e-25	47.9752
DeletionPeak12	7p22.3	Deletion	SUN1	Sad1 and UNC84 domain containing 1	0.730693	1.43e-25	-10.7868	control	2388.51	1740.69	842.376	571.376	11.1496	10.6969	0.451497	0.442694	918	132	-0.452664	11.0927	4.21e-26	2.18e-25	47.4794
DeletionPeak12	7p22.3	Deletion	GNA12	guanine nucleotide binding protein (G protein) alpha 12	0.727857	2.38e-24	-10.4922	control	1781.61	1316	616.243	517.701	10.7252	10.2669	0.459245	0.531367	918	132	-0.458272	10.6676	7.32e-25	3.24e-24	44.6546
DeletionPeak12	7p22.3	Deletion	MICALL2	MICAL-like 2	0.561387	4.51e-24	-10.4242	control	534.577	319.05	335.511	251.611	8.82135	7.98842	0.840786	0.976489	918	132	-0.832933	8.71664	1.4e-24	5.43e-24	44.0115
DeletionPeak12	7p22.3	Deletion	MAFK	v-maf avian musculoaponeurotic fibrosarcoma oncogene homolog K	0.614794	2.62e-22	-9.98378	control	659.32	401.912	416.306	224.504	9.15992	8.4581	0.754711	0.761141	918	132	-0.701825	9.0717	8.69e-23	2.99e-22	39.9302
DeletionPeak12	7p22.3	Deletion	MAD1L1	MAD1 mitotic arrest deficient-like 1 (yeast)	0.666387	1.26e-21	-9.8094	control	449.238	294.291	222.948	126.574	8.66969	8.08412	0.645616	0.610954	918	132	-0.585568	8.59608	4.28e-22	1.33e-21	38.3543
DeletionPeak12	7p22.3	Deletion	GPR146	G protein-coupled receptor 146	0.573329	1.36e-20	-9.53914	control	108.072	57.3704	85.229	36.0304	6.45665	5.65408	0.922079	0.769738	918	132	-0.802564	6.35575	4.84e-21	1.36e-20	35.9576
DeletionPeak12	7p22.3	Deletion	GET4	golgi to ER traffic protein 4 homolog (S. cerevisiae)	0.678992	3.11e-18	-8.90007	control	881.637	603.876	469.62	352.837	9.62074	9.06221	0.672843	0.684796	918	132	-0.558534	9.55052	1.2e-18	3.1e-18	30.5162
DeletionPeak12	7p22.3	Deletion	CHST12	carbohydrate (chondroitin 4) sulfotransferase 12	0.673107	4.12e-16	-8.29019	control	301.276	195.774	171.277	90.3421	8.04509	7.474	0.751142	0.65992	918	132	-0.571092	7.9733	1.71e-16	4.09e-16	25.627
DeletionPeak12	7p22.3	Deletion	ZFAND2A	zinc finger, AN1-type domain 2A	0.705061	1.89e-15	-8.09218	control	279.903	194.402	177.991	98.1156	7.95799	7.45381	0.669461	0.669664	918	132	-0.504179	7.8946	8.05e-16	1.78e-15	24.1049
DeletionPeak12	7p22.3	Deletion	LFNG	LFNG O-fucosylpeptide 3-beta-N-acetylglucosaminyltransferase	0.501316	3.27e-15	-8.01937	control	1302.6	736.433	1330.16	910.788	9.76817	8.77196	1.31489	1.47391	918	132	-0.996208	9.64293	1.41e-15	2.91e-15	23.5534
DeletionPeak12	7p22.3	Deletion	TMEM184A	transmembrane protein 184A	0.536336	1.64e-14	-7.80242	control	582.231	358.102	400.606	319.918	8.81346	7.91467	1.18918	1.54102	918	132	-0.898791	8.70047	7.3e-15	1.41e-14	21.9362
DeletionPeak12	7p22.3	Deletion	EIF3B	eukaryotic translation initiation factor 3, subunit B	0.772078	1.43e-13	-7.50365	control	4861.41	3674.79	2210.91	1319.82	12.1351	11.7619	0.541224	0.4814	918	132	-0.373181	12.0882	6.6e-14	1.2e-13	19.774
DeletionPeak12	7p22.3	Deletion	PDGFA	platelet-derived growth factor alpha polypeptide	0.689239	8.88e-13	-7.24231	control	345.351	238.559	317.626	154.979	8.19666	7.65974	0.78685	0.863651	918	132	-0.536924	8.12916	4.26e-13	7.33e-13	17.9449
DeletionPeak12	7p22.3	Deletion	ADAP1	ArfGAP with dual PH domains 1	0.581459	1.24e-11	-6.85261	control	246.638	153.079	191.139	138.985	7.52634	6.74409	1.21522	1.30985	918	132	-0.782251	7.428	6.17e-12	1.01e-11	15.3267
DeletionPeak12	7p22.3	Deletion	PRKAR1B	protein kinase, cAMP-dependent, regulatory, type I, beta	0.66757	1.53e-11	-6.82118	control	257.172	177.419	170.41	128.104	7.73713	7.15412	0.908608	0.987384	918	132	-0.583009	7.66384	7.61e-12	1.18e-11	15.1213
DeletionPeak12	7p22.3	Deletion	SNX8	sorting nexin 8	0.756711	2.32e-11	-6.75775	control	435.877	324.538	230.086	140.048	8.61925	8.21707	0.641592	0.62425	918	132	-0.402185	8.56869	1.16e-11	1.71e-11	14.7094
DeletionPeak12	7p22.3	Deletion	ELFN1	extracellular leucine-rich repeat and fibronectin type III domain containing 1	0.680421	3.1e-11	-6.71257	control	51.2361	33.4206	48.9885	20.9907	5.4123	4.8568	0.891608	0.875457	918	132	-0.555501	5.34247	1.56e-11	2.2e-11	14.4182
DeletionPeak12	7p22.3	Deletion	PSMG3	proteasome (prosome, macropain) assembly chaperone 3	0.734277	1.44e-10	-6.47018	control	681.055	486.331	470.331	319.942	9.19135	8.74574	0.74858	0.67837	918	132	-0.445604	9.13533	7.49e-11	1.01e-10	12.8864
DeletionPeak12	7p22.3	Deletion	FAM20C	family with sequence similarity 20, member C	0.683717	1.41e-08	-5.69812	control	1072.31	671.693	1309.56	427.907	9.64784	9.09931	1.04493	0.962404	918	132	-0.548528	9.57888	7.86e-09	1.02e-08	8.35653
DeletionPeak12	7p22.3	Deletion	TTYH3	tweety family member 3	0.769527	6.45e-07	-4.97249	control	2351.32	1715.31	1718.37	938.316	10.9414	10.5635	0.829609	0.72264	918	132	-0.377955	10.8939	3.86e-07	4.78e-07	4.59346
DeletionPeak12	7p22.3	Deletion	NUDT1	nudix (nucleoside diphosphate linked moiety X)-type motif 1	0.812173	0.000152253	-3.72635	control	293.692	226.978	255.176	145.889	7.90125	7.60111	0.874544	0.802166	918	132	-0.300141	7.86352	0.000102313	0.000121988	-0.720758
DeletionPeak12	7p22.3	Deletion	AMZ1	archaelysin family metallopeptidase 1	0.623022	0.000175267	-3.68908	control	73.0191	44.8889	110.677	65.9064	4.92765	4.245	1.99221	1.97502	918	132	-0.682646	4.84183	0.000118303	0.00013583	-0.856952
DeletionPeak12	7p22.3	Deletion	CARD11	caspase recruitment domain family, member 11	0.752144	0.000791933	-3.27209	control	160.15	113.85	196.957	98.8379	6.70892	6.298	1.35065	1.34873	918	132	-0.410919	6.65726	0.000551151	0.000610203	-2.28955
DeletionPeak12	7p22.3	Deletion	SDK1	sidekick cell adhesion molecule 1	0.749613	0.0023175	-2.94225	control	250.988	187.498	273.34	168.243	7.311	6.89521	1.51377	1.56013	918	132	-0.415782	7.25873	0.00166494	0.00177977	-3.30355
DeletionPeak13	7q36.1	Deletion	KMT2C	lysine (K)-specific methyltransferase 2C	0.724007	2.86e-16	-8.33761	control	2603.76	1911.54	1165.22	871.855	11.1968	10.7308	0.687917	0.778066	854	196	-0.465924	11.1098	1.18e-16	1.18e-16	26.3486
DeletionPeak14	8p23.2	Deletion	CSMD1	CUB and Sushi multiple domains 1	0.688678	1.49e-05	-4.29589	control	26.1424	19.3765	71.5682	90.6834	2.90807	2.36997	2.10054	1.95827	504	546	-0.538098	2.62826	9.51e-06	9.51e-06	2.48175
DeletionPeak15	8p11.21	Deletion	FNTA	farnesyltransferase, CAAX box, alpha	0.576415	6.79e-62	-17.9003	control	1792.61	975.8	1004.42	283.532	10.6664	9.87158	0.589546	0.42141	853	197	-0.794819	10.5173	4.88e-63	1.46e-62	131.836
DeletionPeak15	8p11.21	Deletion	HGSNAT	heparan-alpha-glucosaminide N-acetyltransferase	0.584339	1.6e-49	-15.7152	control	3031.05	1691.43	1816.15	650.876	11.4062	10.6311	0.645955	0.519235	853	197	-0.775122	11.2608	1.95e-50	2.93e-50	102.945
DeletionPeak17	9p21.3	Deletion	CDKN2B	cyclin-dependent kinase inhibitor 2B (p15, inhibits CDK4)	0.733385	1.89e-10	-6.42674	control	609.377	462.223	672.285	405.046	8.86307	8.41571	0.995352	1.18852	698	352	-0.447358	8.7131	9.86e-11	1.97e-10	13.1992
DeletionPeak17	9p21.3	Deletion	CDKN2A	cyclin-dependent kinase inhibitor 2A	0.765882	0.000526942	-3.38973	control	438.493	253.5	911.123	442.15	7.34789	6.96308	1.78723	1.63788	698	352	-0.384806	7.21889	0.000362782	0.000362782	-1.19299
DeletionPeak18	9q21.11	Deletion	ZNF658	zinc finger protein 658	0.662313	3.15e-23	-10.2155	control	55.5423	37.7018	26.78	19.543	5.63302	5.03861	0.807263	0.93175	760	290	-0.594414	5.46885	1.01e-23	2.33e-22	42.2507
DeletionPeak18	9q21.11	Deletion	PGM5	phosphoglucomutase 5	0.602273	1.32e-10	-6.48506	control	167.116	94.6199	224.011	135.56	6.52159	5.79008	1.67095	1.53767	760	290	-0.731511	6.31955	6.82e-11	7.84e-10	13.2329
DeletionPeak18	9q21.11	Deletion	FAM95B1	family with sequence similarity 95, member B1	0.64872	2.28e-09	-6.01581	control	21.3681	13.1498	28.6709	14.6247	3.73013	3.10579	1.50702	1.498	760	290	-0.624333	3.55769	1.23e-09	9.47e-09	10.4155
DeletionPeak18	9q21.11	Deletion	CBWD3	COBW domain containing 3	0.746539	4.09e-09	-5.91591	control	650.414	484.448	552.938	412.213	8.96393	8.54222	1.03429	1.03082	760	290	-0.421711	8.84746	2.23e-09	1.28e-08	9.84109
DeletionPeak18	9q21.11	Deletion	CBWD6	COBW domain containing 6	0.801943	8.34e-07	-4.91997	control	197.7	161.647	159.071	144.617	7.31015	6.99172	0.929057	0.961712	760	290	-0.318428	7.2222	5.02e-07	1.92e-06	4.61168
DeletionPeak18	9q21.11	Deletion	PGM5P2	phosphoglucomutase 5 pseudogene 2	0.82725	7.84e-07	-4.93251	control	2.10715	1.5102	3.70856	2.42252	1.34468	1.07108	0.821574	0.755958	760	290	-0.273605	1.26912	4.72e-07	1.92e-06	4.67182
DeletionPeak18	9q21.11	Deletion	ANKRD20A3	ankyrin repeat domain 20 family, member A3	0.745347	1.02e-06	-4.87851	control	8.76466	5.15677	19.7083	5.34033	2.57924	2.15523	1.29257	1.17008	760	290	-0.424015	2.46213	6.17e-07	2.03e-06	4.41378
DeletionPeak18	9q21.11	Deletion	CNTNAP3	contactin associated protein-like 3	0.702149	0.00012827	-3.7705	control	47.8907	41.0485	81.3875	95.903	4.37472	3.86456	1.93819	2.02151	760	290	-0.510151	4.23382	8.6e-05	0.000247262	-0.276151
DeletionPeak19	9q34.2	Deletion	SEC16A	SEC16 homolog A (S. cerevisiae)	0.605141	5.65e-64	-18.2537	control	6011.52	3664.63	2638.29	1562.29	12.4397	11.715	0.564954	0.603071	759	291	-0.724656	12.2388	3.61e-65	5.56e-63	136.834
DeletionPeak19	9q34.2	Deletion	TOR1A	torsin family 1, member A (torsin A)	0.766692	5.99e-62	-17.9095	control	1070.72	828.252	228.683	209.983	10.0355	9.65221	0.29128	0.353031	759	291	-0.38328	9.92927	4.22e-63	3.25e-61	132.101
DeletionPeak19	9q34.2	Deletion	EHMT1	euchromatic histone-lysine N-methyltransferase 1	0.700516	4.63e-61	-17.7565	control	1632.22	1154.56	472.961	375.15	10.6165	10.103	0.404832	0.454089	759	291	-0.51351	10.4742	3.45e-62	1.77e-60	130.012
DeletionPeak19	9q34.2	Deletion	TSC1	tuberous sclerosis 1	0.701524	2.61e-52	-16.2214	control	877.591	618.22	274.61	206.001	9.70965	9.19821	0.451868	0.470092	759	291	-0.511436	9.56791	2.81e-53	1.08e-51	109.619
DeletionPeak19	9q34.2	Deletion	RXRA	retinoid X receptor, alpha	0.637091	6.76e-52	-16.1465	control	2364.81	1537.42	940.236	660.583	11.1029	10.4525	0.559831	0.643692	759	291	-0.65043	10.9227	7.46e-53	2.3e-51	108.651
DeletionPeak19	9q34.2	Deletion	TTF1	transcription termination factor, RNA polymerase I	0.76065	1.53e-49	-15.7176	control	403.37	309.786	102.91	92.3857	8.61713	8.22243	0.345524	0.40719	759	291	-0.394696	8.50774	1.87e-50	4.8e-49	103.163
DeletionPeak19	9q34.2	Deletion	BRD3	bromodomain containing 3	0.668004	2.66e-49	-15.6737	control	1421.12	976.333	500.605	471.644	10.3861	9.80403	0.510954	0.604653	759	291	-0.582072	10.2248	3.27e-50	7.2e-49	102.606
DeletionPeak19	9q34.2	Deletion	ABL1	ABL proto-oncogene 1, non-receptor tyrosine kinase	0.73436	5.77e-49	-15.6124	control	2324.56	1734.54	616.519	575.174	11.1321	10.6867	0.390727	0.467474	759	291	-0.445441	11.0087	7.15e-50	1.38e-48	101.83
DeletionPeak19	9q34.2	Deletion	LINC00094	long intergenic non-protein coding RNA 94	0.69783	1.23e-46	-15.182	control	822.944	586.71	263.447	224.305	9.61331	9.09426	0.468501	0.560474	759	291	-0.519053	9.46946	1.63e-47	2.79e-46	96.4385
DeletionPeak19	9q34.2	Deletion	PPP2R4	protein phosphatase 2A activator, regulatory subunit 4	0.710691	5.09e-46	-15.0655	control	5236.35	3768.97	1749.13	1387.17	12.2815	11.7888	0.45592	0.518555	759	291	-0.492707	12.145	6.96e-47	1.07e-45	94.9952
DeletionPeak19	9q34.2	Deletion	USP20	ubiquitin specific peptidase 20	0.711707	8.54e-46	-15.0233	control	736.533	532.968	244.848	194.78	9.45574	8.9651	0.44623	0.538043	759	291	-0.490644	9.31977	1.18e-46	1.65e-45	94.4741
DeletionPeak19	9q34.2	Deletion	GPR107	G protein-coupled receptor 107	0.701675	9.27e-45	-14.8282	control	3584.89	2556.06	1209.85	973.309	11.7295	11.2184	0.479385	0.549422	759	291	-0.511125	11.5879	1.31e-45	1.69e-44	92.0784
DeletionPeak19	9q34.2	Deletion	NUP214	nucleoporin 214kDa	0.786886	2.06e-44	-14.7618	control	1667.82	1326.84	370.573	385.47	10.6692	10.3234	0.322335	0.37931	759	291	-0.345774	10.5734	2.97e-45	3.52e-44	91.2677
DeletionPeak19	9q34.2	Deletion	RALGDS	ral guanine nucleotide dissociation stimulator	0.709456	3.33e-42	-14.3377	control	1975.7	1404.31	745.534	521.618	10.8604	10.3652	0.496056	0.512853	759	291	-0.495215	10.7232	5.17e-43	5.69e-42	86.1453
DeletionPeak19	9q34.2	Deletion	AK8	adenylate kinase 8	0.431365	2.68e-41	-14.1612	control	111.659	60.199	72.5877	62.577	6.46602	5.253	1.12911	1.50128	759	291	-1.21302	6.12984	4.3e-42	4.41e-41	84.0435
DeletionPeak19	9q34.2	Deletion	DDX31	DEAD (Asp-Glu-Ala-Asp) box polypeptide 31	0.778536	7.59e-40	-13.8743	control	388.218	305.002	104.918	95.9361	8.55763	8.19647	0.362212	0.413226	759	291	-0.361164	8.45754	1.3e-40	1.25e-39	80.6636
DeletionPeak19	9q34.2	Deletion	FUBP3	far upstream element (FUSE) binding protein 3	0.777477	1.04e-38	-13.6462	control	1252.58	991.221	280.85	287.581	10.2518	9.88867	0.354455	0.456615	759	291	-0.363127	10.1512	1.88e-39	1.7e-38	78.0113
DeletionPeak19	9q34.2	Deletion	DOLPP1	dolichyldiphosphatase 1	0.744484	5.58e-38	-13.498	control	520.174	390.288	175.46	146.172	8.9541	8.52841	0.447144	0.482192	759	291	-0.425688	8.83612	1.05e-38	8.5e-38	76.3041
DeletionPeak19	9q34.2	Deletion	PPP1R26	protein phosphatase 1, regulatory subunit 26	0.656081	5.54e-38	-13.4989	control	842.45	561.699	354.297	277.304	9.5876	8.97955	0.64428	0.676761	759	291	-0.608054	9.41908	1.04e-38	8.5e-38	76.3155
DeletionPeak19	9q34.2	Deletion	UCK1	uridine-cytidine kinase 1	0.759031	3.41e-37	-13.3381	control	709	548.027	222.758	204.021	9.4117	9.01393	0.4064	0.493196	759	291	-0.397769	9.30146	6.6e-38	5.09e-37	74.478
DeletionPeak19	9q34.2	Deletion	PRRC2B	proline-rich coiled-coil 2B	0.710409	3.12e-36	-13.1413	control	5613.86	4075.86	1983.93	1738.39	12.3648	11.8715	0.520609	0.60192	759	291	-0.493279	12.2281	6.24e-37	4.58e-36	72.2503
DeletionPeak19	9q34.2	Deletion	ANAPC2	anaphase promoting complex subunit 2	0.70716	1e-33	-12.6142	control	811.892	582.457	330.763	261.856	9.55851	9.05862	0.560113	0.611319	759	291	-0.499892	9.41997	2.27e-34	1.59e-33	66.4032
DeletionPeak19	9q34.2	Deletion	TOR1B	torsin family 1, member B (torsin B)	0.786095	3.02e-32	-12.2977	control	687.41	544.256	213.693	170.259	9.36979	9.02256	0.39402	0.44605	759	291	-0.347224	9.27356	7.2e-33	4.82e-32	62.9764
DeletionPeak19	9q34.2	Deletion	ASB6	ankyrin repeat and SOCS box containing 6	0.796887	7.31e-31	-11.9957	control	806.637	651.678	223.807	208.228	9.60788	9.28033	0.372597	0.450102	759	291	-0.327552	9.5171	1.83e-31	1.18e-30	59.7672
DeletionPeak19	9q34.2	Deletion	RPL7A	ribosomal protein L7a	0.716004	5.46e-30	-11.8034	control	16859.1	12128.4	7585.05	5687.1	13.9173	13.4354	0.589525	0.599232	759	291	-0.481961	13.7838	1.4e-30	8.61e-30	57.7555
DeletionPeak19	9q34.2	Deletion	TMEM203	transmembrane protein 203	0.794541	6.02e-30	-11.7938	control	970	781.531	306.063	309.345	9.86623	9.53442	0.391803	0.446301	759	291	-0.331806	9.77427	1.55e-30	9.15e-30	57.6561
DeletionPeak19	9q34.2	Deletion	PNPLA7	patatin-like phospholipase domain containing 7	0.4951	1.27e-28	-11.4975	control	299.85	165.339	297.409	175.404	7.74038	6.72618	1.22034	1.42537	759	291	-1.01421	7.4593	3.35e-29	1.91e-28	54.6076
DeletionPeak19	9q34.2	Deletion	CACFD1	calcium channel flower domain containing 1	0.662424	2.13e-28	-11.4469	control	1136.91	782.837	565.953	457.507	9.98242	9.38825	0.721818	0.829395	759	291	-0.594174	9.81775	5.64e-29	3.1e-28	54.0925
DeletionPeak19	9q34.2	Deletion	SETX	senataxin	0.746754	1.94e-27	-11.2263	control	2251.98	1698.42	818.911	662.037	11.0424	10.6211	0.532885	0.572697	759	291	-0.421295	10.9256	5.32e-28	2.83e-27	51.8701
DeletionPeak19	9q34.2	Deletion	POMT1	protein-O-mannosyltransferase 1	0.786303	3.66e-27	-11.1625	control	709.618	567.567	218.165	199.405	9.41013	9.06329	0.424023	0.512814	759	291	-0.346842	9.314	1.01e-27	5.2e-27	51.2329
DeletionPeak19	9q34.2	Deletion	MED22	mediator complex subunit 22	0.776176	6.82e-27	-11.1001	control	847.622	662.852	296.924	230.854	9.65309	9.28754	0.464589	0.509321	759	291	-0.365545	9.55178	1.9e-27	9.42e-27	50.6133
DeletionPeak19	9q34.2	Deletion	NDOR1	NADPH dependent diflavin oxidoreductase 1	0.718571	2.11e-26	-10.985	control	799.933	592.142	375.303	329.268	9.51549	9.03869	0.604807	0.690202	759	291	-0.476798	9.38335	5.97e-27	2.87e-26	49.4776
DeletionPeak19	9q34.2	Deletion	TPRN	taperin	0.61421	4.15e-26	-10.9156	control	897.283	583.446	602.182	446.008	9.53988	8.83668	0.895451	1.03089	759	291	-0.703197	9.345	1.19e-26	5.55e-26	48.7964
DeletionPeak19	9q34.2	Deletion	SURF1	surfeit 1	0.746793	3.58e-24	-10.4491	control	873.735	672.464	383.145	341.798	9.66252	9.2413	0.5536	0.658946	759	291	-0.421219	9.54578	1.11e-24	5.01e-24	44.3126
DeletionPeak19	9q34.2	Deletion	NPDC1	neural proliferation, differentiation and control, 1	0.577429	3.8e-24	-10.4425	control	2143.5	1353.16	1554.92	1143.04	10.7271	9.93483	1.04438	1.23736	759	291	-0.792285	10.5075	1.18e-24	5.18e-24	44.2503
DeletionPeak19	9q34.2	Deletion	ABCA2	ATP-binding cassette, sub-family A (ABC1), member 2	0.676092	2.85e-23	-10.2259	control	1577.16	1126.04	872.777	800.465	10.4281	9.86337	0.765666	0.887697	759	291	-0.564708	10.2716	9.15e-24	3.91e-23	42.2231
DeletionPeak19	9q34.2	Deletion	PHPT1	phosphohistidine phosphatase 1	0.684482	9.56e-21	-9.57992	control	1197.7	862.032	876.287	711.279	9.9865	9.43958	0.7971	0.905139	759	291	-0.546915	9.83492	3.37e-21	1.4e-20	36.3857
DeletionPeak19	9q34.2	Deletion	CRAT	carnitine O-acetyltransferase	0.505656	4.53e-20	-9.40092	control	2830.28	1619.56	3238.18	2207.94	10.7897	9.8059	1.48585	1.60245	759	291	-0.983773	10.517	1.64e-20	6.64e-20	34.8246
DeletionPeak19	9q34.2	Deletion	VAV2	vav 2 guanine nucleotide exchange factor	0.780717	6.5e-20	-9.35918	control	1336.89	1038.72	579.963	410.316	10.2752	9.91804	0.555326	0.54819	759	291	-0.357129	10.1762	2.36e-20	9.32e-20	34.4641
DeletionPeak19	9q34.2	Deletion	LRRC26	leucine rich repeat containing 26	0.363697	1.46e-19	-9.26481	control	150.232	79.747	267.88	174.736	5.80118	4.34199	2.2142	2.46507	759	291	-1.45919	5.39678	5.37e-20	2.07e-19	33.6542
DeletionPeak19	9q34.2	Deletion	NELFB	negative elongation factor complex member B	0.805935	5.98e-19	-9.09821	control	1616.05	1318.4	591.769	547.722	10.576	10.2647	0.482559	0.52951	759	291	-0.311265	10.4897	2.25e-19	8.44e-19	32.2413
DeletionPeak19	9q34.2	Deletion	MAMDC4	MAM domain containing 4	0.559457	6.64e-19	-9.08513	control	67.2333	38.0027	75.2672	45.8527	5.47316	4.63525	1.33512	1.34798	759	291	-0.837902	5.24094	2.51e-19	9.21e-19	32.1313
DeletionPeak19	9q34.2	Deletion	FAM73B	family with sequence similarity 73, member B	0.756705	1.2e-18	-9.01445	control	439.145	336.914	205.26	166.964	8.64299	8.2408	0.6325	0.684187	759	291	-0.402197	8.53153	4.58e-19	1.64e-18	31.5393
DeletionPeak19	9q34.2	Deletion	TMEM141	transmembrane protein 141	0.716299	1.84e-18	-8.96393	control	1353.12	998.172	839.059	681.885	10.1961	9.71472	0.758742	0.830216	759	291	-0.481366	10.0627	7.02e-19	2.46e-18	31.1185
DeletionPeak19	9q34.2	Deletion	NOXA1	NADPH oxidase activator 1	0.549741	1.89e-18	-8.96082	control	191.745	122.075	196.913	150.121	7.02372	6.16054	1.34088	1.53805	759	291	-0.863177	6.7845	7.2e-19	2.47e-18	31.0927
DeletionPeak19	9q34.2	Deletion	ARRDC1	arrestin domain containing 1	0.729085	6.31e-18	-8.81378	control	1284.05	967.962	717.811	632.306	10.1389	9.6831	0.728187	0.80556	759	291	-0.455841	10.0126	2.47e-18	8.25e-18	29.88
DeletionPeak19	9q34.2	Deletion	INPP5E	inositol polyphosphate-5-phosphatase, 72 kDa	0.784858	1.04e-17	-8.75218	control	281.745	225.433	121.831	106.334	8.03288	7.68339	0.556344	0.634895	759	291	-0.349496	7.93602	4.11e-18	1.35e-17	29.377
DeletionPeak19	9q34.2	Deletion	PMPCA	peptidase (mitochondrial processing) alpha	0.814382	2.36e-17	-8.65121	control	1164.37	965.607	477.097	457.721	10.0995	9.8033	0.477992	0.541625	759	291	-0.296223	10.0174	9.42e-18	3.02e-17	28.5593
DeletionPeak19	9q34.2	Deletion	CAMSAP1	calmodulin regulated spectrin-associated protein 1	0.815709	4.94e-17	-8.55898	control	987.305	803.687	405.836	281.381	9.85906	9.56519	0.49321	0.509569	759	291	-0.293873	9.77762	2e-17	6.28e-17	27.8195
DeletionPeak19	9q34.2	Deletion	FBXW5	F-box and WD repeat domain containing 5	0.771556	1.02e-16	-8.46726	control	1774.09	1405.22	845.496	862.455	10.6548	10.2807	0.625205	0.680535	759	291	-0.374157	10.5511	4.19e-17	1.29e-16	27.0907
DeletionPeak19	9q34.2	Deletion	MAN1B1	mannosidase, alpha, class 1B, member 1	0.802561	2.29e-16	-8.36507	control	2187.18	1789.85	982.562	912.643	10.9909	10.6736	0.532727	0.593098	759	291	-0.317317	10.9029	9.47e-17	2.86e-16	26.2868
DeletionPeak19	9q34.2	Deletion	SNAPC4	small nuclear RNA activating complex, polypeptide 4, 190kDa	0.78247	2.98e-16	-8.33192	control	406.145	323.982	185.785	166.269	8.54294	8.18904	0.598266	0.660391	759	291	-0.353893	8.44486	1.23e-16	3.65e-16	26.0278
DeletionPeak19	9q34.2	Deletion	ADAMTS13	ADAM metallopeptidase with thrombospondin type 1 motif, 13	0.623452	5.59e-16	-8.25063	control	97.0071	62.5745	82.9478	55.6485	6.16482	5.48317	1.17383	1.26291	759	291	-0.681649	5.9759	2.34e-16	6.8e-16	25.3966
DeletionPeak19	9q34.2	Deletion	FNBP1	formin binding protein 1	0.781657	1.95e-15	-8.08783	control	1453.49	1158.94	670.895	557.814	10.3777	10.0223	0.618165	0.685148	759	291	-0.355393	10.2792	8.32e-16	2.37e-15	24.1488
DeletionPeak19	9q34.2	Deletion	GRIN1	glutamate receptor, ionotropic, N-methyl D-aspartate 1	0.543535	2.69e-14	-7.73507	control	43.5354	23.446	110.927	37.3532	4.45616	3.5766	1.62857	1.7069	759	291	-0.879555	4.21239	1.21e-14	3.32e-14	21.5206
DeletionPeak19	9q34.2	Deletion	RABL6	RAB, member RAS oncogene family-like 6	0.787849	4.69e-14	-7.65845	control	2305.37	1864.49	1068.13	1051.02	11.0333	10.6893	0.633611	0.696437	759	291	-0.344008	10.938	2.13e-14	5.75e-14	20.9636
DeletionPeak19	9q34.2	Deletion	DPP7	dipeptidyl-peptidase 7	0.730554	8.89e-14	-7.56977	control	2223.66	1662.32	1502.11	1235.33	10.8639	10.411	0.857603	0.895593	759	291	-0.452937	10.7384	4.08e-14	1.08e-13	20.3251
DeletionPeak19	9q34.2	Deletion	MRPS2	mitochondrial ribosomal protein S2	0.827665	5.21e-13	-7.32	control	936.182	802.619	405.45	546.813	9.772	9.49912	0.514149	0.604235	759	291	-0.272882	9.69638	2.46e-13	6.32e-13	18.5626
DeletionPeak19	9q34.2	Deletion	GTF3C4	general transcription factor IIIC, polypeptide 4, 90kDa	0.746524	8.74e-13	-7.24474	control	656.792	489.528	359.082	252.899	9.14271	8.72097	0.839622	0.857928	759	291	-0.42174	9.02583	4.19e-13	1.02e-12	18.042
DeletionPeak19	9q34.2	Deletion	EXD3	exonuclease 3'-5' domain containing 3	0.747964	9.33e-13	-7.23498	control	218.185	175.002	145.432	158.693	7.53613	7.11717	0.801742	0.933546	759	291	-0.418959	7.42002	4.48e-13	1.08e-12	17.9748
DeletionPeak19	9q34.2	Deletion	OLFM1	olfactomedin 1	0.563193	1.02e-11	-6.88296	control	568.433	353.093	671.045	404.354	8.31528	7.48698	1.70193	1.85928	759	291	-0.8283	8.08573	5.03e-12	1.19e-11	15.6075
DeletionPeak19	9q34.2	Deletion	NACC2	NACC family member 2, BEN and BTB (POZ) domain containing	0.759009	2.41e-11	-6.75165	control	52.6631	41.138	30.9795	29.2978	5.51732	5.11951	0.834227	0.907055	759	291	-0.397811	5.40707	1.21e-11	2.82e-11	14.752
DeletionPeak19	9q34.2	Deletion	EDF1	endothelial differentiation-related factor 1	0.79428	5.56e-11	-6.62219	control	4152.23	3381.2	2598.11	2224.13	11.8329	11.5006	0.709075	0.775267	759	291	-0.332281	11.7408	2.82e-11	6.39e-11	13.9235
DeletionPeak19	9q34.2	Deletion	RNF208	ring finger protein 208	0.718691	7e-11	-6.58621	control	173.938	137.514	139.548	128.523	7.11645	6.6399	0.995517	1.18103	759	291	-0.476556	6.98438	3.56e-11	7.83e-11	13.6958
DeletionPeak19	9q34.2	Deletion	MRPL41	mitochondrial ribosomal protein L41	0.751149	1.51e-10	-6.46349	control	739.794	576.205	729.621	519.536	9.20719	8.79436	0.904856	0.982183	759	291	-0.412829	9.09278	7.82e-11	1.67e-10	12.9279
DeletionPeak19	9q34.2	Deletion	TUBBP5	tubulin, beta pseudogene 5	0.562394	9.37e-10	-6.16548	control	75.9417	53.6704	68.7222	57.716	5.49683	4.66649	1.8532	2.19904	759	291	-0.830346	5.26671	5e-10	1.04e-09	11.1188
DeletionPeak19	9q34.2	Deletion	SNHG7	small nucleolar RNA host gene 7	0.769338	1.52e-09	-6.0843	control	639.535	506.266	471.335	412.256	9.04133	8.66302	0.886383	0.942692	759	291	-0.378311	8.93648	8.19e-10	1.66e-09	10.6397
DeletionPeak19	9q34.2	Deletion	ENTPD8	ectonucleoside triphosphate diphosphohydrolase 8	0.545886	4.1e-09	-5.91537	control	79.5198	62.2833	140.909	143.543	5.00645	4.13312	2.05671	2.35432	759	291	-0.873328	4.76441	2.24e-09	4.48e-09	9.66172
DeletionPeak19	9q34.2	Deletion	EGFL7	EGF-like-domain, multiple 7	0.697849	4.46e-09	-5.90044	control	616.522	462.929	643.563	589.043	8.71475	8.19574	1.26036	1.31861	759	291	-0.519013	8.57091	2.44e-09	4.82e-09	9.57654
DeletionPeak19	9q34.2	Deletion	UAP1L1	UDP-N-acetylglucosamine pyrophosphorylase 1 like 1	0.827577	1.03e-08	-5.75357	control	425.546	359.067	223.998	203.68	8.5775	8.30447	0.671594	0.730665	759	291	-0.273034	8.50183	5.73e-09	1.1e-08	8.74924
DeletionPeak19	9q34.2	Deletion	AGPAT2	1-acylglycerol-3-phosphate O-acyltransferase 2	0.774925	1.44e-08	-5.694	control	1161.81	960.542	829.931	794.26	9.90233	9.53446	0.898982	1.0317	759	291	-0.367872	9.80038	8.05e-09	1.53e-08	8.41928
DeletionPeak19	9q34.2	Deletion	FCN2	ficolin (collagen/fibrinogen domain containing lectin) 2	0.606994	1.64e-08	-5.67125	control	14.9816	6.29106	84.9908	18.1318	2.11952	1.39928	1.89886	1.69055	759	291	-0.720246	1.91991	9.16e-09	1.72e-08	8.2941
DeletionPeak19	9q34.2	Deletion	SSNA1	Sjogren syndrome nuclear autoantigen 1	0.818565	1.77e-08	-5.65692	control	1018.67	851.284	612.559	564.466	9.80033	9.5115	0.72864	0.771658	759	291	-0.288832	9.72028	9.93e-09	1.84e-08	8.21552
DeletionPeak19	9q34.2	Deletion	SLC34A3	solute carrier family 34 (type II sodium/phosphate cotransporter), member 3	0.726653	4.98e-08	-5.46792	control	7.90453	5.5817	11.4189	8.01862	2.57821	2.11755	1.21431	1.24478	759	291	-0.460661	2.45054	2.84e-08	5.15e-08	7.19643
DeletionPeak19	9q34.2	Deletion	LCN6	lipocalin 6	0.771693	3.66e-07	-5.08652	control	2.02221	0.775484	5.02749	1.58562	0.922567	0.548666	1.15832	0.778628	759	291	-0.373901	0.818943	2.16e-07	3.82e-07	5.23975
DeletionPeak19	9q34.2	Deletion	ENTPD2	ectonucleoside triphosphate diphosphohydrolase 2	0.729746	1.07e-06	-4.86756	control	324.702	288.899	351.322	552.68	7.80713	7.3526	1.28307	1.52844	759	291	-0.454533	7.68116	6.52e-07	1.14e-06	4.17728
DeletionPeak19	9q34.2	Deletion	SARDH	sarcosine dehydrogenase	0.720334	2.13e-05	-4.21276	control	147.34	111.25	145.661	120.552	6.4741	6.00084	1.62686	1.6408	759	291	-0.473263	6.34294	1.37e-05	2.29e-05	1.26777
DeletionPeak19	9q34.2	Deletion	DNLZ	DNL-type zinc finger	0.824865	7.61e-05	-3.90402	control	161.22	132.615	181.854	117.082	6.93429	6.65652	1.02516	1.05184	759	291	-0.27777	6.85731	5.03e-05	8.16e-05	0.0366347
DeletionPeak19	9q34.2	Deletion	PTGES	prostaglandin E synthase	0.759803	8.86e-05	-3.86491	control	1220.73	928.323	1960.34	1357.08	9.46143	9.06513	1.4859	1.49492	759	291	-0.396302	9.3516	5.9e-05	9.46e-05	-0.112806
DeletionPeak19	9q34.2	Deletion	CEL	carboxyl ester lipase	0.722338	0.000259978	-3.58349	control	254.25	45.7613	2796.57	163.841	4.51284	4.04358	1.97692	1.68615	759	291	-0.469255	4.38279	0.000177299	0.00028017	-1.14514
DeletionPeak19	9q34.2	Deletion	ADAMTSL2	ADAMTS-like 2	0.823931	0.000394785	-3.46959	control	203.465	173.029	166.173	160.838	7.25401	6.97461	1.15892	1.19431	759	291	-0.279404	7.17658	0.000271205	0.000421875	-1.5413
DeletionPeak19	9q34.2	Deletion	ABO	ABO blood group (transferase A, alpha 1-3-N-acetylgalactosaminyltransferase; transferase B, alpha 1-3-galactosyltransferase)	0.754926	0.000786495	-3.27427	control	18.7608	11.3884	43.9552	24.9638	2.8508	2.4452	1.85543	1.63911	759	291	-0.405593	2.73839	0.000546973	0.000842338	-2.19156
DeletionPeak19	9q34.2	Deletion	LCN10	lipocalin 10	0.797228	0.00260686	-2.90379	control	11.2751	7.66374	27.2229	16.7046	2.44997	2.12304	1.66535	1.55035	759	291	-0.326935	2.35936	0.00188194	0.00278672	-3.32336
DeletionPeak19	9q34.2	Deletion	LCN12	lipocalin 12	0.795058	0.0052788	-2.66638	control	35.939	30.7323	81.2154	63.3787	3.97308	3.64221	1.79495	1.81783	759	291	-0.330868	3.88138	0.00389256	0.00565522	-3.97842
DeletionPeak19	9q34.2	Deletion	FIBCD1	fibrinogen C domain containing 1	0.742381	0.00568141	-2.64026	control	72.1064	43.4798	202.006	93.9622	3.89969	3.46992	2.38011	2.31766	759	291	-0.429768	3.78058	0.00420362	0.00599405	-4.04714
DeletionPeak19	9q34.2	Deletion	PTGDS	prostaglandin D2 synthase 21kDa (brain)	0.806932	0.0190694	-2.18339	control	471.815	498.582	912.258	3374.31	7.48574	7.17626	2.12393	1.87331	759	291	-0.309482	7.39997	0.0146138	0.0197415	-5.14072
DeletionPeak20	10q23.31	Deletion	PTEN	phosphatase and tensin homolog	0.659482	1.73e-42	-14.3852	control	2168.12	1509.82	770.277	662.473	10.9906	10.39	0.539762	0.771398	737	313	-0.600595	10.8116	2.64e-43	5.29e-43	86.7437
DeletionPeak20	10q23.31	Deletion	KLLN	killin, p53-regulated DNA replication inhibitor	0.671182	1.28e-24	-10.5546	control	34.4766	24.2066	22.7851	16.6879	4.95543	4.38021	0.744149	0.94573	737	313	-0.575224	4.78396	3.89e-25	3.89e-25	45.2428
DeletionPeak21	10q26.3	Deletion	LRRC27	leucine rich repeat containing 27	0.542066	1.26e-87	-22.0758	control	304.314	168.93	119.551	77.4021	8.14819	7.26473	0.563564	0.658241	736	314	-0.883461	7.88399	2.52e-89	6.55e-88	192.061
DeletionPeak21	10q26.3	Deletion	TUBGCP2	tubulin, gamma complex associated protein 2	0.721014	2e-63	-18.16	control	1621.86	1178.97	474.081	354.121	10.6152	10.1433	0.366553	0.423425	736	314	-0.4719	10.4741	1.32e-64	1.71e-63	135.306
DeletionPeak21	10q26.3	Deletion	PPP2R2D	protein phosphatase 2, regulatory subunit B, delta	0.738353	8.05e-53	-16.3119	control	713.105	528.923	232.259	164.249	9.42353	8.98591	0.382965	0.4281	736	314	-0.437617	9.29266	8.6e-54	7.46e-53	110.491
DeletionPeak21	10q26.3	Deletion	INPP5A	inositol polyphosphate-5-phosphatase, 40kDa	0.721575	2.22e-47	-15.3207	control	544.809	401.405	188.254	191.436	9.0249	8.55412	0.428365	0.512453	736	314	-0.470779	8.88411	2.85e-48	1.85e-47	97.8337
DeletionPeak21	10q26.3	Deletion	ECHS1	enoyl CoA hydratase, short chain, 1, mitochondrial	0.695035	5.51e-46	-15.0585	control	2972.16	2057.14	1285.19	783.355	11.4368	10.912	0.514471	0.521375	736	314	-0.524842	11.2799	7.57e-47	3.93e-46	94.5688
DeletionPeak21	10q26.3	Deletion	PAOX	polyamine oxidase (exo-N4-amino)	0.665818	1.17e-36	-13.2283	control	135.373	91.7999	64.9625	45.0586	6.95442	6.36762	0.627678	0.724208	736	314	-0.586801	6.77894	2.31e-37	1e-36	72.839
DeletionPeak21	10q26.3	Deletion	ZNF511	zinc finger protein 511	0.737322	1.45e-25	-10.7855	control	411.678	303.187	218.769	146.353	8.55126	8.11162	0.599357	0.616307	736	314	-0.439634	8.41979	4.27e-26	1.59e-25	47.0777
DeletionPeak21	10q26.3	Deletion	PWWP2B	PWWP domain containing 2B	0.678921	1.83e-23	-10.2742	control	567.636	406.098	351.073	386.063	8.93371	8.37503	0.785148	0.856016	736	314	-0.558684	8.76664	5.81e-24	1.89e-23	42.2085
DeletionPeak21	10q26.3	Deletion	CYP2E1	cytochrome P450, family 2, subfamily E, polypeptide 1	0.52178	1.92e-19	-9.23219	control	34.7281	19.2658	42.0888	30.3371	4.41113	3.47265	1.51844	1.48844	736	314	-0.938485	4.13048	7.11e-20	2.05e-19	32.8921
DeletionPeak21	10q26.3	Deletion	MTG1	mitochondrial ribosome-associated GTPase 1	0.765771	8.48e-19	-9.05616	control	547.443	419.596	287.247	227.808	8.95048	8.56547	0.630993	0.629476	736	314	-0.385014	8.83534	3.21e-19	8.35e-19	31.4013
DeletionPeak21	10q26.3	Deletion	STK32C	serine/threonine kinase 32C	0.670042	4.36e-17	-8.57473	control	220.833	149.149	166.784	118.928	7.46012	6.88245	0.98905	1.02556	736	314	-0.577677	7.28737	1.76e-17	4.15e-17	27.45
DeletionPeak21	10q26.3	Deletion	JAKMIP3	Janus kinase and microtubule interacting protein 3	0.565509	7.42e-13	-7.26887	control	53.2596	34.5703	57.3751	45.9673	4.99222	4.16984	1.63766	1.77595	736	314	-0.822378	4.74629	3.53e-13	7.65e-13	17.6921
DeletionPeak21	10q26.3	Deletion	SPRN	shadow of prion protein homolog (zebrafish)	0.768503	2.24e-11	-6.76286	control	109.112	82.3454	86.0921	56.2465	6.51579	6.13592	0.83911	0.820617	736	314	-0.379877	6.40219	1.12e-11	2.24e-11	14.3012
DeletionPeak21	10q26.3	Deletion	SYCE1	synaptonemal complex central element protein 1	0.673217	1.19e-05	-4.34763	control	23.316	18.2175	94.1817	102.9	1.95242	1.38156	2.00872	1.80473	736	314	-0.570856	1.78171	7.55e-06	1.31e-05	1.28397
DeletionPeak21	10q26.3	Deletion	VENTX	VENT homeobox	0.800729	3.25e-05	-4.11253	control	19.2887	16.3349	20.6802	34.3239	3.85966	3.53905	1.15808	1.15608	736	314	-0.320613	3.76378	2.11e-05	3.43e-05	0.306115
DeletionPeak21	10q26.3	Deletion	CALY	calcyon neuron-specific vesicular protein	0.808512	8.33e-05	-3.88066	control	2.45892	1.45752	8.87539	6.99398	0.813753	0.507093	1.24023	0.998538	736	314	-0.30666	0.722047	5.53e-05	8.46e-05	-0.606665
DeletionPeak21	10q26.3	Deletion	TCERG1L	transcription elongation regulator 1-like	0.829071	0.00219176	-2.96071	control	4.2743	4.7179	14.319	39.7406	1.2563	0.985868	1.37097	1.32126	736	314	-0.270433	1.17543	0.00156914	0.00214724	-3.71828
DeletionPeak21	10q26.3	Deletion	KNDC1	kinase non-catalytic C-lobe domain (KIND) containing 1	0.697203	0.00441396	-2.72752	control	86.9336	66.5866	202.343	168.56	3.8088	3.28845	2.84187	2.81397	736	314	-0.52035	3.65319	0.00324381	0.00421695	-4.37643
DeletionPeak22	11p15.5	Deletion	BET1L	Bet1 golgi vesicular membrane trafficking protein-like	0.651952	8.74e-95	-23.1844	control	2151.44	1426.27	542.573	377.217	11.0323	10.4152	0.330976	0.506626	747	303	-0.617162	10.8542	1.13e-96	2.16e-95	208.911
DeletionPeak22	11p15.5	Deletion	SIRT3	sirtuin 3	0.594085	2.16e-83	-21.4139	control	856.252	512.596	339.007	211.356	9.65116	8.8999	0.504259	0.539364	747	303	-0.751258	9.43437	5.18e-85	4.92e-84	182.126
DeletionPeak22	11p15.5	Deletion	RIC8A	RIC8 guanine nucleotide exchange factor A	0.676767	1.98e-80	-20.9438	control	2328.49	1600.94	575.649	433.242	11.1443	10.5811	0.346031	0.492457	747	303	-0.563269	10.9818	5.64e-82	3.57e-81	175.15
DeletionPeak22	11p15.5	Deletion	SIGIRR	single immunoglobulin and toll-interleukin 1 receptor (TIR) domain	0.566693	4.06e-38	-13.5269	control	1008.81	595.112	713.676	410.054	9.72832	8.90896	0.853124	0.974903	747	303	-0.81936	9.49187	7.46e-39	3.54e-38	76.2134
DeletionPeak22	11p15.5	Deletion	PTDSS2	phosphatidylserine synthase 2	0.677143	5.52e-38	-13.4989	control	602.786	406.014	304.336	193.044	9.09897	8.5365	0.613843	0.606146	747	303	-0.562468	8.93665	1.03e-38	3.91e-38	75.8919
DeletionPeak22	11p15.5	Deletion	RNH1	ribonuclease/angiogenin inhibitor 1	0.698688	9.59e-38	-13.4497	control	3099.14	2202.42	1289.02	996.182	11.4941	10.9768	0.544835	0.610015	747	303	-0.51728	11.3448	1.82e-38	5.76e-38	75.3265
DeletionPeak22	11p15.5	Deletion	ANO9	anoctamin 9	0.515142	8.21e-32	-12.2029	control	315.092	179.445	257.64	153.093	7.93664	6.97968	1.05731	1.3594	747	303	-0.956957	7.66049	1.99e-32	5.41e-32	61.503
DeletionPeak22	11p15.5	Deletion	PSMD13	proteasome (prosome, macropain) 26S subunit, non-ATPase, 13	0.790676	9.73e-25	-10.5867	control	2583.74	2041.52	975.382	722.254	11.2542	10.9154	0.466156	0.476872	747	303	-0.338841	11.1564	2.94e-25	6.99e-25	45.1191
DeletionPeak22	11p15.5	Deletion	IFITM2	interferon induced transmembrane protein 2	0.614143	4.94e-24	-10.4143	control	3363.34	2143.55	2197.77	1632.46	11.4169	10.7135	0.977499	1.02831	747	303	-0.703355	11.2139	1.54e-24	3.25e-24	43.4805
DeletionPeak22	11p15.5	Deletion	ATHL1	ATH1, acid trehalase-like 1 (yeast)	0.462783	2e-21	-9.75739	control	1626.78	802.637	3132.6	1390.7	9.63585	8.52426	1.66257	1.70429	747	303	-1.11159	9.31508	6.85e-22	1.3e-21	37.4402
DeletionPeak22	11p15.5	Deletion	PKP3	plakophilin 3	0.685987	7.45e-20	-9.34308	control	1580.8	1126.54	1013.41	696.425	10.4189	9.87513	0.780232	1.01632	747	303	-0.543746	10.262	2.71e-20	4.69e-20	33.7995
DeletionPeak22	11p15.5	Deletion	NLRP6	NLR family, pyrin domain containing 6	0.574636	1.33e-15	-8.1382	control	9.11049	3.82078	18.1272	7.72205	2.37992	1.58064	1.51219	1.25842	747	303	-0.799279	2.14927	5.63e-16	8.91e-16	23.9841
DeletionPeak22	11p15.5	Deletion	B4GALNT4	beta-1,4-N-acetyl-galactosaminyl transferase 4	0.618649	2.87e-15	-8.03669	control	686.134	426.141	561.004	362.156	8.97352	8.28072	1.28304	1.22659	747	303	-0.692807	8.7736	1.23e-15	1.8e-15	23.2112
DeletionPeak22	11p15.5	Deletion	IFITM1	interferon induced transmembrane protein 1	0.699213	1.53e-08	-5.68331	control	6828.82	4694.9	7138.29	4830.44	12.136	11.6198	1.33881	1.32553	747	303	-0.516195	11.987	8.55e-09	1.16e-08	7.77623
DeletionPeak22	11p15.5	Deletion	HRAS	Harvey rat sarcoma viral oncogene homolog	0.788531	2.56e-08	-5.59066	control	671.708	519.598	569.483	393.416	9.08809	8.74533	0.908535	0.881294	747	303	-0.342761	8.98918	1.44e-08	1.83e-08	7.26922
DeletionPeak22	11p15.5	Deletion	IFITM3	interferon induced transmembrane protein 3	0.806001	8.03e-06	-4.43609	control	11009.8	8839.96	8542.17	7077.54	13.0712	12.7601	1.04027	1.00665	747	303	-0.311147	12.9814	5.06e-06	6.01e-06	1.61737
DeletionPeak22	11p15.5	Deletion	IFITM5	interferon induced transmembrane protein 5	0.799675	2.4e-05	-4.18445	control	10.9852	0.668355	241.797	2.57352	0.679836	0.357322	1.24963	0.771335	747	303	-0.322514	0.586767	1.55e-05	1.73e-05	0.55149
DeletionPeak23	11q13.1	Deletion	MEN1	multiple endocrine neoplasia I	0.687779	1.84e-53	-16.4252	control	1145.46	793.559	442.913	264.846	10.0927	9.55275	0.427298	0.494353	815	235	-0.539982	9.97188	1.93e-54	1.49e-52	112.173
DeletionPeak23	11q13.1	Deletion	DPF2	D4, zinc and double PHD fingers family 2	0.74808	4.27e-47	-15.2668	control	1288.08	979.635	338.799	345.967	10.288	9.86929	0.351852	0.423845	815	235	-0.418736	10.1943	5.56e-48	2.14e-46	97.3756
DeletionPeak23	11q13.1	Deletion	RELA	v-rel avian reticuloendotheliosis viral oncogene homolog A	0.764373	9.88e-47	-15.1989	control	2213.65	1741.89	507.849	632.288	11.0794	10.6917	0.305219	0.450358	815	235	-0.387651	10.9926	1.3e-47	3.34e-46	96.5294
DeletionPeak23	11q13.1	Deletion	EHD1	EH-domain containing 1	0.63429	1.65e-42	-14.3965	control	1668.51	1073.27	771.043	510.022	10.5769	9.92012	0.604681	0.653916	815	235	-0.656786	10.4299	2.52e-43	4.85e-42	86.7137
DeletionPeak23	11q13.1	Deletion	KAT5	K(lysine) acetyltransferase 5	0.75847	1.17e-38	-13.6351	control	982.087	767.992	264.227	307.404	9.89505	9.49621	0.360664	0.492428	815	235	-0.398837	9.80579	2.12e-39	2.72e-38	77.732
DeletionPeak23	11q13.1	Deletion	MRPL49	mitochondrial ribosomal protein L49	0.735394	5.1e-38	-13.506	control	1823.38	1350.27	733.49	532.181	10.7608	10.3173	0.434866	0.468276	815	235	-0.44341	10.6615	9.47e-39	1.04e-37	76.2432
DeletionPeak23	11q13.1	Deletion	CAPN1	calpain 1, (mu/I) large subunit	0.709577	1.23e-37	-13.4276	control	4808.81	3467.91	2068.19	1444.09	12.1465	11.6515	0.480593	0.551305	815	235	-0.494969	12.0357	2.34e-38	2.26e-37	75.3435
DeletionPeak23	11q13.1	Deletion	ATG2A	autophagy related 2A	0.708016	1.94e-35	-12.9752	control	762.631	585.973	293.227	809.255	9.49132	8.99317	0.493121	0.596544	815	235	-0.498145	9.37983	4.05e-36	3.46e-35	70.2262
DeletionPeak23	11q13.1	Deletion	SNX15	sorting nexin 15	0.747589	9.82e-33	-12.4027	control	492.712	380.363	168.103	265.722	8.87821	8.45852	0.441239	0.504882	815	235	-0.419683	8.78428	2.29e-33	1.76e-32	63.9331
DeletionPeak23	11q13.1	Deletion	SYVN1	synovial apoptosis inhibitor 1, synoviolin	0.741047	3.69e-32	-12.2786	control	1996.46	1491.31	934.224	625.935	10.8776	10.4452	0.463175	0.513509	815	235	-0.432364	10.7808	8.8e-33	6.16e-32	62.5966
DeletionPeak23	11q13.1	Deletion	DNAJC4	DnaJ (Hsp40) homolog, subfamily C, member 4	0.666172	2.22e-30	-11.8891	control	708.113	481.239	355.354	261.202	9.31836	8.73233	0.651449	0.713273	815	235	-0.586033	9.1872	5.64e-31	3.62e-30	58.4679
DeletionPeak23	11q13.1	Deletion	MAP4K2	mitogen-activated protein kinase kinase kinase kinase 2	0.692334	4.13e-30	-11.8296	control	455.816	314.173	199.343	131.459	8.71072	8.18026	0.609161	0.592369	815	235	-0.530459	8.592	1.06e-30	6.25e-30	57.8458
DeletionPeak23	11q13.1	Deletion	SCYL1	SCY1-like 1 (S. cerevisiae)	0.758343	5.59e-28	-11.3495	control	2046.76	1584.99	713.557	729.064	10.9246	10.5255	0.457764	0.527376	815	235	-0.399078	10.8353	1.52e-28	8.36e-28	52.9175
DeletionPeak23	11q13.1	Deletion	CDC42BPG	CDC42 binding protein kinase gamma (DMPK-like)	0.627108	9.59e-28	-11.2962	control	582.129	375.092	341.877	227.83	8.98298	8.30977	0.781799	0.882329	815	235	-0.673214	8.83231	2.61e-28	1.34e-27	52.3797
DeletionPeak23	11q13.1	Deletion	TRPT1	tRNA phosphotransferase 1	0.685601	1.26e-26	-11.0374	control	426.431	297.365	226.98	178.869	8.58211	8.03755	0.655407	0.703194	815	235	-0.544559	8.46023	3.53e-27	1.7e-26	49.7988
DeletionPeak23	11q13.1	Deletion	ZFPL1	zinc finger protein-like 1	0.723801	9.48e-26	-10.83	control	677.765	512.961	319.951	323.856	9.29143	8.8251	0.55146	0.674875	815	235	-0.466335	9.18706	2.75e-26	1.25e-25	47.7647
DeletionPeak23	11q13.1	Deletion	MAP3K11	mitogen-activated protein kinase kinase kinase 11	0.733459	1.1e-25	-10.8147	control	1686.27	1268.81	660.259	606.724	10.6199	10.1727	0.539673	0.618138	815	235	-0.447212	10.5198	3.2e-26	1.37e-25	47.6153
DeletionPeak23	11q13.1	Deletion	VPS51	vacuolar protein sorting 51 homolog (S. cerevisiae)	0.686576	1.53e-25	-10.7791	control	1687.82	1174.76	857.678	634.156	10.5645	10.0219	0.671109	0.709283	815	235	-0.54251	10.443	4.53e-26	1.84e-25	47.2697
DeletionPeak23	11q13.1	Deletion	PCNXL3	pecanex-like 3 (Drosophila)	0.773725	1.75e-25	-10.7655	control	1677.33	1317.83	543.737	510.699	10.6425	10.2724	0.450267	0.507107	815	235	-0.370108	10.5597	5.18e-26	1.99e-25	47.138
DeletionPeak23	11q13.1	Deletion	PLCB3	phospholipase C, beta 3 (phosphatidylinositol-specific)	0.727842	2.86e-24	-10.4724	control	992.129	740.085	425.136	372.094	9.84041	9.38211	0.573253	0.648257	815	235	-0.458303	9.73784	8.82e-25	3.23e-24	44.3302
DeletionPeak23	11q13.1	Deletion	PPP2R5B	protein phosphatase 2, regulatory subunit B', beta	0.761734	2.25e-23	-10.2511	control	388.512	296.613	147.969	121.89	8.51282	8.12018	0.516346	0.518341	815	235	-0.392641	8.42494	7.2e-24	2.52e-23	42.2508
DeletionPeak23	11q13.1	Deletion	NUDT22	nudix (nucleoside diphosphate linked moiety X)-type motif 22	0.682416	5.84e-23	-10.148	control	443.116	305.145	277.225	187.098	8.60023	8.04896	0.721628	0.775159	815	235	-0.551276	8.47685	1.89e-23	6.33e-23	41.2951
DeletionPeak23	11q13.1	Deletion	FRMD8	FERM domain containing 8	0.751594	1.06e-22	-10.0829	control	1142.84	878.53	468.611	439.623	10.0566	9.64466	0.536203	0.601514	815	235	-0.411974	9.96443	3.47e-23	1.11e-22	40.6955
DeletionPeak23	11q13.1	Deletion	GPR137	G protein-coupled receptor 137	0.718322	4.35e-22	-9.92785	control	578.356	411.812	286.224	197.73	9.02729	8.54999	0.655717	0.626411	815	235	-0.477297	8.92047	1.45e-22	4.46e-22	39.2804
DeletionPeak23	11q13.1	Deletion	VEGFB	vascular endothelial growth factor B	0.734414	7.2e-21	-9.61232	control	1466.61	1089.92	706.975	552.443	10.384	9.93869	0.614495	0.66285	815	235	-0.445336	10.2844	2.52e-21	7.46e-21	36.4567
DeletionPeak23	11q13.1	Deletion	TRMT112	tRNA methyltransferase 11-2 homolog (S. cerevisiae)	0.745852	2.28e-20	-9.4799	control	2432.51	1847.78	1235.25	1018.87	11.1163	10.6932	0.589028	0.647224	815	235	-0.423038	11.0216	8.16e-21	2.33e-20	35.2945
DeletionPeak23	11q13.1	Deletion	FAM89B	family with sequence similarity 89, member B	0.731648	3.9e-20	-9.41796	control	1208.55	906.636	608.313	555.06	10.0955	9.64475	0.629097	0.703295	815	235	-0.450778	9.99464	1.41e-20	3.84e-20	34.7555
DeletionPeak23	11q13.1	Deletion	FAU	Finkel-Biskis-Reilly murine sarcoma virus (FBR-MuSV) ubiquitously expressed	0.709405	4e-20	-9.41498	control	6412.16	4644.88	4007.92	2950.89	12.4623	11.967	0.698052	0.753057	815	235	-0.495318	12.3514	1.45e-20	3.84e-20	34.7296
DeletionPeak23	11q13.1	Deletion	BAD	BCL2-associated agonist of cell death	0.706886	7.88e-20	-9.33629	control	897.761	639.694	541.356	409.459	9.61973	9.11928	0.720779	0.735773	815	235	-0.50045	9.50773	2.88e-20	7.38e-20	34.0494
DeletionPeak23	11q13.1	Deletion	RPS6KA4	ribosomal protein S6 kinase, 90kDa, polypeptide 4	0.737033	5.64e-19	-9.10536	control	716.174	530.518	390.545	297.755	9.33244	8.89224	0.649326	0.665298	815	235	-0.440199	9.23392	2.11e-19	5.24e-19	32.0811
DeletionPeak23	11q13.1	Deletion	SSSCA1	Sjogren syndrome/scleroderma autoantigen 1	0.744755	1.11e-17	-8.74368	control	403.355	309.554	225.099	204.716	8.50185	8.07669	0.639836	0.71235	815	235	-0.425163	8.4067	4.4e-18	1.06e-17	29.0832
DeletionPeak23	11q13.1	Deletion	LTBP3	latent transforming growth factor beta binding protein 3	0.707402	2.09e-16	-8.37729	control	2820.66	1977.4	1529.7	1018.63	11.2517	10.7523	0.810555	0.787947	815	235	-0.499398	11.1399	8.58e-17	2e-16	26.1537
DeletionPeak23	11q13.1	Deletion	CDC42EP2	CDC42 effector protein (Rho GTPase binding) 2	0.74605	5.06e-16	-8.2638	control	275.363	210.804	151.726	130.228	7.94589	7.52324	0.672404	0.751569	815	235	-0.422656	7.8513	2.11e-16	4.77e-16	25.2685
DeletionPeak23	11q13.1	Deletion	SLC25A45	solute carrier family 25, member 45	0.731293	6.51e-16	-8.23072	control	201.212	153.012	106.789	99.6269	7.48245	7.03097	0.72018	0.80963	815	235	-0.451479	7.38141	2.73e-16	6.01e-16	25.0124
DeletionPeak23	11q13.1	Deletion	ARL2	ADP-ribosylation factor-like 2	0.759822	1.7e-15	-8.10558	control	955.728	735.082	509.642	446.256	9.74479	9.34853	0.655123	0.677934	815	235	-0.396267	9.6561	7.25e-16	1.55e-15	24.0521
DeletionPeak23	11q13.1	Deletion	ESRRA	estrogen-related receptor alpha	0.727987	2.06e-15	-8.08032	control	658.433	486.204	400.553	302.265	9.15978	8.70176	0.755218	0.801845	815	235	-0.458016	9.05727	8.81e-16	1.83e-15	23.8599
DeletionPeak23	11q13.1	Deletion	PPP1R14B	protein phosphatase 1, regulatory (inhibitor) subunit 14B	0.699652	4.35e-14	-7.66891	control	1694.25	1210.18	1369.01	976.588	10.4201	9.90478	0.893198	0.958496	815	235	-0.515291	10.3047	1.97e-14	3.99e-14	20.8033
DeletionPeak23	11q13.1	Deletion	PRDX5	peroxiredoxin 5	0.755428	2.54e-13	-7.42207	control	2943.53	2279.51	1786.99	1507.9	11.3292	10.9246	0.720996	0.788265	815	235	-0.404634	11.2387	1.19e-13	2.34e-13	19.0379
DeletionPeak23	11q13.1	Deletion	POLA2	polymerase (DNA directed), alpha 2, accessory subunit	0.80336	3.47e-13	-7.37799	control	496.221	403.502	213.989	197.221	8.84147	8.52559	0.569218	0.60741	815	235	-0.315881	8.77078	1.63e-13	3.13e-13	18.7281
DeletionPeak23	11q13.1	Deletion	MUS81	MUS81 structure-specific endonuclease subunit	0.82013	1e-12	-7.22439	control	546.596	476.724	197.022	284.687	9.01327	8.7272	0.487379	0.672734	815	235	-0.286076	8.94925	4.83e-13	9.06e-13	17.6616
DeletionPeak23	11q13.1	Deletion	FKBP2	FK506 binding protein 2, 13kDa	0.689112	5.53e-12	-6.97371	control	1001.23	701.733	787.725	542.488	9.62953	9.09234	1.03316	1.06945	815	235	-0.53719	9.5093	2.72e-12	4.99e-12	15.9649
DeletionPeak23	11q13.1	Deletion	STIP1	stress-induced phosphoprotein 1	0.817044	9.07e-11	-6.54494	control	4170.49	3377.89	2050.27	1568.11	11.8911	11.5996	0.607204	0.580608	815	235	-0.291515	11.8259	4.64e-11	8.12e-11	13.1897
DeletionPeak23	11q13.1	Deletion	SAC3D1	SAC3 domain containing 1	0.748829	1.64e-10	-6.44955	control	296.738	238.179	221.066	325.75	7.94366	7.52637	0.864909	0.906864	815	235	-0.417291	7.85027	8.54e-11	1.43e-10	12.5944
DeletionPeak23	11q13.1	Deletion	AP5B1	adaptor-related protein complex 5, beta 1 subunit	0.832744	1.14e-09	-6.13229	control	412.4	346.416	176.038	161.236	8.57557	8.31151	0.576583	0.597408	815	235	-0.264055	8.51647	6.12e-10	1e-09	10.6725
DeletionPeak23	11q13.1	Deletion	SIPA1	signal-induced proliferation-associated 1	0.790327	1.34e-09	-6.10542	control	809.681	669.607	461.703	450.675	9.4762	9.13672	0.723806	0.839749	815	235	-0.339479	9.40022	7.2e-10	1.16e-09	10.5139
DeletionPeak23	11q13.1	Deletion	EHBP1L1	EH domain binding protein 1-like 1	0.783165	2.3e-08	-5.60957	control	993.291	793.404	528.107	430.905	9.74688	9.39427	0.833866	0.901822	815	235	-0.352611	9.66796	1.3e-08	2.04e-08	7.70358
DeletionPeak23	11q13.1	Deletion	TM7SF2	transmembrane 7 superfamily member 2	0.712011	3.55e-07	-5.09295	control	711.978	485.213	889.033	546.443	8.8803	8.39027	1.32261	1.22311	815	235	-0.490028	8.77063	2.09e-07	3.22e-07	5.01459
DeletionPeak23	11q13.1	Deletion	RNASEH2C	ribonuclease H2, subunit C	0.829464	1.91e-06	-4.74786	control	649.07	573.236	414.96	458.506	9.14243	8.87269	0.736541	0.867254	815	235	-0.269748	9.08206	1.17e-06	1.77e-06	3.35616
DeletionPeak23	11q13.1	Deletion	KCNK7	potassium channel, two pore domain subfamily K, member 7	0.768654	5.24e-06	-4.53116	control	8.38255	4.23148	78.2321	7.89846	2.14904	1.76945	1.1254	1.15752	815	235	-0.379594	2.06409	3.27e-06	4.84e-06	2.37169
DeletionPeak23	11q13.1	Deletion	NAALADL1	N-acetylated alpha-linked acidic dipeptidase-like 1	0.797312	1.39e-05	-4.31304	control	42.8862	33.1141	32.3015	23.5357	5.10491	4.77813	1.03232	0.995725	815	235	-0.326783	5.03178	8.81e-06	1.28e-05	1.42551
DeletionPeak23	11q13.1	Deletion	EFEMP2	EGF containing fibulin-like extracellular matrix protein 2	0.808718	2.52e-05	-4.17355	control	1050.41	889.919	801.175	654.237	9.73785	9.43155	0.959385	1.09824	815	235	-0.306292	9.6693	1.62e-05	2.31e-05	0.844033
DeletionPeak23	11q13.1	Deletion	ZNHIT2	zinc finger, HIT-type containing 2	0.670629	4.48e-05	-4.03512	control	255.164	173.633	230.959	162.404	7.32577	6.74935	1.94083	1.90121	815	235	-0.576414	7.19676	2.93e-05	4.1e-05	0.285265
DeletionPeak23	11q13.1	Deletion	NEAT1	nuclear paraspeckle assembly transcript 1 (non-protein coding)	0.782002	7.91e-05	-3.89426	control	10869.8	8729.41	10660.2	8400.89	12.911	12.5562	1.21626	1.28421	815	235	-0.354755	12.8316	5.24e-05	7.07e-05	-0.264558
DeletionPeak23	11q13.1	Deletion	FOSL1	FOS-like antigen 1	0.731352	0.000106532	-3.81832	control	97.6463	48.4924	274.413	67.6784	5.29233	4.84096	1.65298	1.39333	815	235	-0.451363	5.19131	7.11e-05	9.44e-05	-0.553122
DeletionPeak23	11q13.1	Deletion	CCDC88B	coiled-coil domain containing 88B	0.794382	0.00035407	-3.49964	control	253.394	204.702	292.875	254.719	7.40045	7.06836	1.27779	1.30163	815	235	-0.332095	7.32613	0.000242705	0.00031675	-1.7036
DeletionPeak23	11q13.1	Deletion	CCDC85B	coiled-coil domain containing 85B	0.812395	0.00118671	-3.15183	control	320.084	271.842	436.071	352.577	7.71911	7.41936	1.27331	1.32909	815	235	-0.299748	7.65202	0.000834192	0.00107055	-2.84737
DeletionPeak23	11q13.1	Deletion	PYGM	phosphorylase, glycogen, muscle	0.825964	0.00180042	-3.02299	control	20.3532	11.7214	160.307	18.7486	3.38017	3.10433	1.26377	1.12352	815	235	-0.275849	3.31844	0.00128178	0.00159188	-3.24128
DeletionPeak23	11q13.1	Deletion	RASGRP2	RAS guanyl releasing protein 2 (calcium and DAG-regulated)	0.821203	0.00938602	-2.4611	control	88.7649	68.4751	196.001	127.91	5.47618	5.192	1.58314	1.48436	815	235	-0.284189	5.41258	0.00700554	0.00805114	-4.76982
DeletionPeak23	11q13.1	Deletion	CTSW	cathepsin W	0.804938	0.0137056	-2.31506	control	110.186	82.1664	164.986	112.286	5.73128	5.41823	1.84919	1.75636	815	235	-0.31305	5.66121	0.0104006	0.0116065	-5.11642
DeletionPeak24	11q23.3	Deletion	RNF214	ring finger protein 214	0.681329	2.54e-107	-25.1118	control	359.199	244.85	88.1309	59.9243	8.45101	7.89743	0.348251	0.364337	513	537	-0.553576	8.16789	1.14e-109	6.16e-108	238.736
DeletionPeak24	11q23.3	Deletion	SDHD	succinate dehydrogenase complex, subunit D, integral membrane protein	0.658127	2.15e-100	-24.0505	control	1595.31	1057.22	482.206	330.252	10.5868	9.98327	0.383392	0.42674	513	537	-0.603562	10.2782	1.82e-102	4.92e-101	222.181
DeletionPeak24	11q23.3	Deletion	ALG9	ALG9, alpha-1,2-mannosyltransferase	0.681239	1.7e-95	-23.3012	control	622.224	424.625	167.154	126.696	9.23346	8.67969	0.382561	0.38641	513	537	-0.553766	8.95025	1.96e-97	3.52e-96	210.619
DeletionPeak24	11q23.3	Deletion	BUD13	BUD13 homolog (S. cerevisiae)	0.708528	9.51e-88	-22.099	control	470.955	333.161	137.539	91.5343	8.83352	8.33642	0.361048	0.366564	513	537	-0.497103	8.57929	1.8e-89	2.44e-88	192.317
DeletionPeak24	11q23.3	Deletion	FDX1	ferredoxin 1	0.66198	6.31e-69	-19.0813	control	413.352	277.42	148.779	118.571	8.61341	8.01827	0.478243	0.529466	513	537	-0.59514	8.30904	3.21e-70	3.47e-69	148.098
DeletionPeak24	11q23.3	Deletion	ZW10	zw10 kinetochore protein	0.675321	6.69e-68	-18.9113	control	600.769	400.336	236.543	135.527	9.13981	8.57346	0.506271	0.463634	513	537	-0.566355	8.85016	3.58e-69	3.22e-68	145.694
DeletionPeak24	11q23.3	Deletion	REXO2	RNA exonuclease 2	0.638059	9.47e-68	-18.8854	control	874.916	552.159	385.017	214.323	9.65797	9.00973	0.567345	0.54489	513	537	-0.648238	9.32645	5.15e-69	3.48e-68	145.33
DeletionPeak24	11q23.3	Deletion	USP28	ubiquitin specific peptidase 28	0.645469	9.3e-68	-18.8873	control	649.62	416.722	261.043	152.72	9.24192	8.61034	0.545828	0.537538	513	537	-0.631581	8.91891	5.02e-69	3.48e-68	145.357
DeletionPeak24	11q23.3	Deletion	CEP164	centrosomal protein 164kDa	0.688593	9.47e-67	-18.719	control	621.03	426.831	207.293	131.259	9.20786	8.66958	0.460298	0.47056	513	537	-0.538277	8.93257	5.39e-68	3.23e-67	142.989
DeletionPeak24	11q23.3	Deletion	PCSK7	proprotein convertase subtilisin/kexin type 7	0.682814	1.29e-66	-18.6954	control	792.288	542.692	257.101	188.292	9.55717	9.00674	0.473852	0.47945	513	537	-0.550435	9.27566	7.52e-68	4.06e-67	142.657
DeletionPeak24	11q23.3	Deletion	DLAT	dihydrolipoamide S-acetyltransferase	0.682233	6.6e-62	-17.9016	control	1118.89	762.071	410.456	277.791	10.0417	9.48999	0.498923	0.499135	513	537	-0.551664	9.75952	4.71e-63	2.31e-62	131.645
DeletionPeak24	11q23.3	Deletion	FDXACB1	ferredoxin-fold anticodon binding domain containing 1	0.614071	4.25e-61	-17.7634	control	148.085	88.7464	68.7512	37.7392	7.06915	6.36562	0.675494	0.607578	513	537	-0.703523	6.70934	3.14e-62	1.41e-61	129.754
DeletionPeak24	11q23.3	Deletion	PPP2R1B	protein phosphatase 2, regulatory subunit A, beta	0.663887	5.55e-59	-17.3952	control	887.017	577.425	694.996	240.968	9.66068	9.06969	0.550675	0.549912	513	537	-0.590991	9.35843	4.73e-60	1.97e-59	124.754
DeletionPeak24	11q23.3	Deletion	RBM7	RNA binding motif protein 7	0.656099	3.88e-55	-16.723	control	499.678	326.585	201.64	124.37	8.85305	8.24504	0.591529	0.58651	513	537	-0.608014	8.5421	3.87e-56	1.49e-55	115.775
DeletionPeak24	11q23.3	Deletion	TTC12	tetratricopeptide repeat domain 12	0.578699	8.51e-43	-14.4532	control	407.475	230.442	228.905	125.167	8.42649	7.63738	0.912042	0.858103	513	537	-0.789115	8.02292	1.28e-43	4.62e-43	87.0615
DeletionPeak24	11q23.3	Deletion	TIMM8B	translocase of inner mitochondrial membrane 8 homolog B (yeast)	0.680877	4.61e-41	-14.1151	control	632.514	431.011	356.313	242.022	9.15142	8.59689	0.632949	0.639846	513	537	-0.554534	8.86782	7.46e-42	2.52e-41	83.018
DeletionPeak24	11q23.3	Deletion	PTS	6-pyruvoyltetrahydropterin synthase	0.710263	8.15e-37	-13.2605	control	350.4	246.68	186.061	122.238	8.31357	7.82	0.612683	0.593567	513	537	-0.493576	8.06115	1.61e-37	5.11e-37	73.091
DeletionPeak24	11q23.3	Deletion	PIH1D2	PIH1 domain containing 2	0.557558	1.22e-35	-13.0182	control	54.5678	29.0893	37.9463	22.1123	5.43404	4.59124	1.10324	0.995173	513	537	-0.842805	5.00301	2.51e-36	7.54e-36	70.3569
DeletionPeak24	11q23.3	Deletion	DIXDC1	DIX domain containing 1	0.633742	5.19e-34	-12.6751	control	826.228	522.326	416.557	275.14	9.47526	8.81722	0.85723	0.825911	513	537	-0.658032	9.13872	1.16e-34	3.3e-34	66.5472
DeletionPeak24	11q23.3	Deletion	SIK3	SIK family kinase 3	0.669775	2.94e-33	-12.5155	control	1263.4	808.9	720.244	380.524	10.0859	9.50764	0.810563	0.684395	513	537	-0.578252	9.79016	6.72e-34	1.81e-33	64.8008
DeletionPeak24	11q23.3	Deletion	RDX	radixin	0.671219	6.65e-32	-12.2237	control	1536.74	1019.72	863.069	501.841	10.39	9.81484	0.760427	0.764398	513	537	-0.575144	10.0958	1.6e-32	4.12e-32	61.6504
DeletionPeak24	11q23.3	Deletion	SIDT2	SID1 transmembrane family, member 2	0.747459	1.12e-29	-11.734	control	1372.7	1028.01	546.532	416.402	10.3137	9.89374	0.574569	0.584585	513	537	-0.419934	10.0989	2.89e-30	7.09e-30	56.4895
DeletionPeak24	11q23.3	Deletion	SIK2	salt-inducible kinase 2	0.706484	5.38e-28	-11.3544	control	697.97	494.6	360.978	281.379	9.2781	8.77682	0.715896	0.714845	513	537	-0.501272	9.02173	1.45e-28	3.41e-28	52.5996
DeletionPeak24	11q23.3	Deletion	PAFAH1B2	platelet-activating factor acetylhydrolase 1b, catalytic subunit 2 (30kDa)	0.706684	9.16e-18	-8.76796	control	570.219	409.909	264.078	192.466	8.94607	8.44521	0.8844	0.963763	513	537	-0.500864	8.68992	3.61e-18	8.11e-18	28.8922
DeletionPeak24	11q23.3	Deletion	CADM1	cell adhesion molecule 1	0.685177	2.57e-14	-7.74134	control	1111.38	770.774	954.29	746.493	9.6888	9.14335	1.1363	1.14763	513	537	-0.545451	9.40985	1.15e-14	2.49e-14	20.9345
DeletionPeak24	11q23.3	Deletion	BCO2	beta-carotene oxygenase 2	0.669526	5.3e-14	-7.64156	control	20.7212	14.1243	29.1496	21.0415	3.87043	3.29164	1.20941	1.24506	513	537	-0.578787	3.57442	2.41e-14	5.01e-14	20.2078
DeletionPeak24	11q23.3	Deletion	ANKK1	ankyrin repeat and kinase domain containing 1	0.648006	1.65e-13	-7.48267	control	16.7051	10.0977	22.4314	13.1362	3.46883	2.8429	1.38672	1.32599	513	537	-0.625922	3.14871	7.68e-14	1.54e-13	19.0681
DeletionPeak24	11q23.3	Deletion	BACE1	beta-site APP-cleaving enzyme 1	0.821384	1.94e-12	-7.12781	control	1029.43	851.072	468.07	391.466	9.87447	9.5906	0.632904	0.656804	513	537	-0.283871	9.72929	9.47e-13	1.83e-12	16.6007
DeletionPeak24	11q23.3	Deletion	CLDN25	claudin 25	0.748867	1.04e-10	-6.52291	control	2.27352	0.940393	5.52595	2.48341	0.989346	0.572127	1.198	0.854738	513	537	-0.417218	0.775968	5.35e-11	9.96e-11	12.647
DeletionPeak24	11q23.3	Deletion	ZBTB16	zinc finger and BTB domain containing 16	0.543663	1.25e-09	-6.11656	control	82.4315	36.7958	168.114	71.3635	4.52766	3.64844	2.49184	2.16498	513	537	-0.879216	4.078	6.74e-10	1.21e-09	10.1727
DeletionPeak24	11q23.3	Deletion	ZC3H12C	zinc finger CCCH-type containing 12C	0.775871	9.98e-08	-5.33813	control	172.564	123.285	163.734	93.5782	6.96755	6.60143	1.17371	1.04904	513	537	-0.366112	6.78031	5.75e-08	9.71e-08	5.84909
DeletionPeak24	11q23.3	Deletion	CRYAB	crystallin, alpha B	0.643323	3.62e-07	-5.08895	control	1733.1	1068.88	3942	3266.22	9.04088	8.40449	2.08866	1.96699	513	537	-0.636386	8.71541	2.13e-07	3.49e-07	4.58253
DeletionPeak24	11q23.3	Deletion	TMPRSS5	transmembrane protease, serine 5	0.714681	4.1e-07	-5.06424	control	16.021	9.87823	53.5452	42.4318	2.55404	2.06941	1.64413	1.45722	513	537	-0.484629	2.30619	2.42e-07	3.84e-07	4.46003
DeletionPeak24	11q23.3	Deletion	IL18	interleukin 18	0.774912	4.76e-07	-5.03422	control	242.247	187.403	222.529	180.782	7.44986	7.08196	1.19106	1.17837	513	537	-0.367896	7.2617	2.82e-07	4.35e-07	4.31204
DeletionPeak24	11q23.3	Deletion	NNMT	nicotinamide N-methyltransferase	0.797302	6.32e-06	-4.49014	control	2048.11	1714.93	1770.31	1642.73	10.5993	10.2725	1.1288	1.22648	513	537	-0.326802	10.4322	3.95e-06	5.62e-06	1.77545
DeletionPeak24	11q23.3	Deletion	NCAM1	neural cell adhesion molecule 1	0.736002	3.29e-05	-4.1095	control	130.261	98.9039	372.201	311.477	5.56035	5.11813	1.74759	1.74156	513	537	-0.442219	5.33419	2.14e-05	2.96e-05	0.166772
DeletionPeak24	11q23.3	Deletion	HTR3A	5-hydroxytryptamine (serotonin) receptor 3A, ionotropic	0.75885	0.000126997	-3.77321	control	19.5408	6.98596	235.17	27.8147	1.62003	1.22192	1.79654	1.62404	513	537	-0.398114	1.41643	8.51e-05	0.000114868	-1.1396
DeletionPeak24	11q23.3	Deletion	HSPB2	heat shock 27kDa protein 2	0.824884	0.000330266	-3.51858	control	88.7835	63.0657	200.464	68.4597	5.74254	5.46481	1.32068	1.23897	513	537	-0.277737	5.6005	0.000226223	0.000297953	-2.05654
DeletionPeak24	11q23.3	Deletion	TAGLN	transgelin	0.833121	0.000370055	-3.48733	control	9336.56	7804.76	8861.71	6919.82	12.7144	12.451	1.2014	1.24589	513	537	-0.263403	12.5797	0.000254031	0.000326612	-2.16475
DeletionPeak24	11q23.3	Deletion	POU2AF1	POU class 2 associating factor 1	0.792	0.0112642	-2.39284	control	234.564	163.446	477.162	308.667	6.19756	5.86113	2.39741	2.16066	513	537	-0.336427	6.0255	0.00844675	0.0103665	-5.3562
DeletionPeak25	11q25	Deletion	VPS26B	vacuolar protein sorting 26 homolog B (S. pombe)	0.652686	2.94e-137	-29.5671	control	1710.5	1111.22	494.819	250.808	10.6973	10.0818	0.3389	0.33402	547	503	-0.61554	10.4025	1.47e-140	1.47e-139	309.673
DeletionPeak25	11q25	Deletion	ACAD8	acyl-CoA dehydrogenase family, member 8	0.605679	5.76e-92	-22.7486	control	585.866	349.735	285.871	143.036	9.0862	8.36282	0.526919	0.501032	547	503	-0.723375	8.73967	9.49e-94	4.75e-93	202.038
DeletionPeak25	11q25	Deletion	THYN1	thymocyte nuclear protein 1	0.647898	7.49e-72	-19.5597	control	635.829	415.661	246.418	171.729	9.22497	8.59881	0.498346	0.538873	547	503	-0.626162	8.92501	3.48e-73	1.16e-72	154.782
DeletionPeak25	11q25	Deletion	NCAPD3	non-SMC condensin II complex, subunit D3	0.696741	8.33e-35	-12.8441	control	944.787	644.78	599.047	304.849	9.71415	9.19285	0.667195	0.646047	547	503	-0.521305	9.46442	1.78e-35	4.44e-35	68.2654
DeletionPeak25	11q25	Deletion	GLB1L2	galactosidase, beta 1-like 2	0.380145	3.6e-27	-11.1645	control	556.011	282.635	479.73	296.029	8.46281	7.06743	1.74592	2.28944	547	503	-1.39538	7.79436	9.94e-28	1.99e-27	50.5403
DeletionPeak25	11q25	Deletion	IGSF9B	immunoglobulin superfamily, member 9B	0.632689	4.05e-08	-5.50625	control	46.539	27.3232	77.3512	37.9802	4.40312	3.74269	1.98033	1.90135	547	503	-0.660431	4.08674	2.3e-08	3.84e-08	6.57566
DeletionPeak25	11q25	Deletion	GLB1L3	galactosidase, beta 1-like 3	0.804492	2.77e-05	-4.1506	control	5.67346	1.67458	50.7113	4.99374	1.1325	0.818651	1.38278	1.0256	547	503	-0.31385	0.982151	1.79e-05	2.34e-05	0.172239
DeletionPeak25	11q25	Deletion	B3GAT1	beta-1,3-glucuronyltransferase 1	0.702365	4.79e-05	-4.01832	control	60.2258	27.0372	239.174	77.1375	3.54084	3.03113	2.18167	1.90713	547	503	-0.509707	3.29667	3.14e-05	3.49e-05	-0.359839
DeletionPeak26	12p13.1	Deletion	DDX47	DEAD (Asp-Glu-Ala-Asp) box polypeptide 47	0.678297	7.2e-62	-17.8925	control	1200.4	794.057	498.261	163.779	10.1631	9.60313	0.395786	0.308577	868	182	-0.560012	10.0661	5.22e-63	7.3e-62	131.77
DeletionPeak26	12p13.1	Deletion	LOH12CR1	loss of heterozygosity, 12, chromosomal region 1	0.652627	1.64e-43	-14.5898	control	131.59	84.6865	86.3407	34.2888	6.93633	6.32066	0.512977	0.534055	868	182	-0.615669	6.82962	2.41e-44	1.69e-43	88.9895
DeletionPeak26	12p13.1	Deletion	DUSP16	dual specificity phosphatase 16	0.559442	1.82e-40	-13.997	control	2399.84	1368.18	1243.11	757.176	11.0541	10.2162	0.72155	0.7923	868	182	-0.837941	10.9089	3.01e-41	1.4e-40	81.9004
DeletionPeak26	12p13.1	Deletion	CREBL2	cAMP responsive element binding protein-like 2	0.675273	1.01e-32	-12.3998	control	1697.28	1159.47	591.673	452.789	10.6341	10.0676	0.553501	0.588056	868	182	-0.566457	10.5359	2.36e-33	8.27e-33	63.8363
DeletionPeak26	12p13.1	Deletion	LOH12CR2	loss of heterozygosity, 12, chromosomal region 2 (non-protein coding)	0.632101	8.4e-25	-10.6022	control	31.0229	19.0463	23.395	10.9513	4.78274	4.12097	0.761519	0.785263	868	182	-0.661773	4.66803	2.53e-25	7.09e-25	45.4949
DeletionPeak26	12p13.1	Deletion	CDKN1B	cyclin-dependent kinase inhibitor 1B (p27, Kip1)	0.639207	2.07e-19	-9.22357	control	2199.69	1353.66	1119.45	648.155	10.8869	10.2412	0.887863	0.704103	868	182	-0.645646	10.775	7.65e-20	1.78e-19	33.0092
DeletionPeak26	12p13.1	Deletion	HEBP1	heme binding protein 1	0.617373	3.2e-18	-8.89612	control	2232.21	1286.39	3675.08	1299.45	10.6339	9.93811	0.962389	0.948189	868	182	-0.695785	10.5133	1.24e-18	2.48e-18	30.2589
DeletionPeak26	12p13.1	Deletion	KIAA1467	KIAA1467	0.511139	8.61e-13	-7.24688	control	2532.93	1325.22	6028.24	1961.71	10.3095	9.34124	1.6224	1.72663	868	182	-0.968213	10.1416	4.12e-13	7.21e-13	17.7379
DeletionPeak26	12p13.1	Deletion	HTR7P1	5-hydroxytryptamine (serotonin) receptor 7 pseudogene 1	0.61389	2.29e-11	-6.75987	control	280.868	159.022	761.207	271.362	7.27497	6.57103	1.28246	1.26043	868	182	-0.703947	7.15296	1.14e-11	1.78e-11	14.4811
DeletionPeak26	12p13.1	Deletion	GPRC5A	G protein-coupled receptor, class C, group 5, member A	0.634945	3.51e-07	-5.09517	control	4286.04	2803.57	4336.77	2432.02	11.415	10.7597	1.55129	1.70825	868	182	-0.655296	11.3014	2.06e-07	2.89e-07	4.94347
DeletionPeak26	12p13.1	Deletion	APOLD1	apolipoprotein L domain containing 1	0.742657	5.3e-07	-5.01184	control	729.108	522.744	700.292	467.931	9.08733	8.6581	1.0628	0.994585	868	182	-0.429232	9.01293	3.16e-07	4.02e-07	4.53256
DeletionPeak26	12p13.1	Deletion	GPRC5D	G protein-coupled receptor, class C, group 5, member D	0.725403	5.85e-07	-4.99226	control	7.61486	5.20724	10.0752	6.5525	2.63816	2.17502	1.14139	1.1274	868	182	-0.463146	2.55788	3.49e-07	4.07e-07	4.43695
DeletionPeak26	12p13.1	Deletion	GPR19	G protein-coupled receptor 19	0.768462	0.000670377	-3.32101	control	37.1801	23.6244	51.331	21.7039	4.51094	4.13098	1.43879	1.2301	868	182	-0.379955	4.44508	0.000463875	0.000499558	-2.38974
DeletionPeak27	12q23.1	Deletion	ANKS1B	ankyrin repeat and sterile alpha motif domain containing 1B	0.498031	6.83e-21	-9.6189	control	144.575	79.7132	127.523	86.602	6.69428	5.68858	1.29466	1.40538	856	194	-1.00569	6.50846	2.38e-21	4.76e-21	36.8974
DeletionPeak28	12q24.31	Deletion	RNF34	ring finger protein 34, E3 ubiquitin protein ligase	0.716022	3.99e-58	-17.247	control	797.628	568.451	215.638	151.133	9.59446	9.11254	0.362541	0.333012	847	203	-0.481924	9.50129	3.49e-59	4.39e-57	123.116
DeletionPeak28	12q24.31	Deletion	RNF10	ring finger protein 10	0.759566	1.76e-53	-16.4297	control	4037.39	3085.34	875.65	832.909	11.9474	11.5507	0.303051	0.329277	847	203	-0.396752	11.8707	1.84e-54	1.16e-52	112.302
DeletionPeak28	12q24.31	Deletion	PRKAB1	protein kinase, AMP-activated, beta 1 non-catalytic subunit	0.658331	4.62e-53	-16.3551	control	752.966	499.198	233.04	178.236	9.48636	8.88324	0.468191	0.486274	847	203	-0.603115	9.36976	4.89e-54	2.05e-52	111.33
DeletionPeak28	12q24.31	Deletion	COQ5	coenzyme Q5 homolog, methyltransferase (S. cerevisiae)	0.680384	8.73e-53	-16.3053	control	681.154	465.72	209.285	160.999	9.34962	8.79404	0.432585	0.448825	847	203	-0.555579	9.24221	9.37e-54	2.95e-52	110.684
DeletionPeak28	12q24.31	Deletion	ANAPC5	anaphase promoting complex subunit 5	0.756568	8.28e-52	-16.1301	control	2620.95	1989.53	654.88	531.23	11.3197	10.9172	0.314405	0.335575	847	203	-0.402458	11.2419	9.18e-53	2.31e-51	108.415
DeletionPeak28	12q24.31	Deletion	VPS33A	vacuolar protein sorting 33 homolog A (S. cerevisiae)	0.730543	1.47e-50	-15.9035	control	638.69	465.386	175.492	118.985	9.27346	8.8205	0.364628	0.361185	847	203	-0.45296	9.18589	1.72e-51	3.6e-50	105.505
DeletionPeak28	12q24.31	Deletion	EIF2B1	eukaryotic translation initiation factor 2B, subunit 1 alpha, 26kDa	0.764461	2.77e-46	-15.1146	control	1183.68	901.391	323.58	206.535	10.169	9.78156	0.328609	0.322337	847	203	-0.387485	10.0941	3.76e-47	6.77e-46	95.5697
DeletionPeak28	12q24.31	Deletion	SUDS3	suppressor of defective silencing 3 homolog (S. cerevisiae)	0.703857	2.23e-44	-14.7548	control	1734.25	1231.56	525.365	421.676	10.6973	10.1906	0.431199	0.471008	847	203	-0.506646	10.5993	3.23e-45	5.08e-44	91.1468
DeletionPeak28	12q24.31	Deletion	EP400	E1A binding protein p400	0.722672	4.95e-43	-14.4986	control	1600.83	1156.62	432.54	324.558	10.5894	10.1208	0.414705	0.407091	847	203	-0.468588	10.4988	7.37e-44	1.03e-42	88.039
DeletionPeak28	12q24.31	Deletion	P2RX4	purinergic receptor P2X, ligand gated ion channel, 4	0.634975	1.1e-39	-13.842	control	881.989	561.3	385.798	246.92	9.66274	9.00752	0.604567	0.611478	847	203	-0.655228	9.53607	1.89e-40	2.38e-39	80.243
DeletionPeak28	12q24.31	Deletion	CAMKK2	calcium/calmodulin-dependent protein kinase kinase 2, beta	0.767903	1.37e-39	-13.822	control	1662.27	1279.99	448.67	338.326	10.6569	10.2759	0.34831	0.367997	847	203	-0.381003	10.5832	2.39e-40	2.74e-39	80.0098
DeletionPeak28	12q24.31	Deletion	TCTN2	tectonic family member 2	0.606551	4.99e-38	-13.5085	control	549.945	338.781	227.501	160.389	8.96539	8.24409	0.676606	0.71216	847	203	-0.721299	8.82594	9.25e-39	9.71e-38	76.3798
DeletionPeak28	12q24.31	Deletion	ZCCHC8	zinc finger, CCHC domain containing 8	0.747425	3.78e-36	-13.1235	control	591.601	439.864	176.845	122.894	9.1523	8.7323	0.413574	0.39031	847	203	-0.419999	9.0711	7.62e-37	7.39e-36	72.0012
DeletionPeak28	12q24.31	Deletion	ZNF84	zinc finger protein 84	0.693929	6.8e-36	-13.0708	control	873.815	604.958	325.738	216.112	9.68116	9.15402	0.516891	0.512451	847	203	-0.527139	9.57925	1.38e-36	1.25e-35	71.4088
DeletionPeak28	12q24.31	Deletion	SPPL3	signal peptide peptidase like 3	0.763166	1.54e-35	-12.997	control	1466.97	1147.69	365.318	402.831	10.4772	10.0872	0.356576	0.480076	847	203	-0.389931	10.4018	3.18e-36	2.57e-35	70.5826
DeletionPeak28	12q24.31	Deletion	ZNF664	zinc finger protein 664	0.679061	1.58e-35	-12.9947	control	4815.37	3244.69	1943.02	1202.66	12.1294	11.571	0.555464	0.526023	847	203	-0.558386	12.0214	3.27e-36	2.57e-35	70.5567
DeletionPeak28	12q24.31	Deletion	SETD1B	SET domain containing 1B	0.757173	1.73e-35	-12.9863	control	1063.15	805.338	304.429	241.051	10.0007	9.59938	0.394843	0.395922	847	203	-0.401305	9.9231	3.59e-36	2.66e-35	70.4634
DeletionPeak28	12q24.31	Deletion	RSRC2	arginine/serine-rich coiled-coil 2	0.815684	1.37e-32	-12.3713	control	1579.8	1292.15	325.543	296.879	10.5957	10.3018	0.300378	0.315038	847	203	-0.293918	10.5389	3.23e-33	2.26e-32	63.7139
DeletionPeak28	12q24.31	Deletion	ULK1	unc-51 like autophagy activating kinase 1	0.706051	5.3e-31	-12.0263	control	1510.48	1081.74	590.133	455.999	10.4656	9.96344	0.52275	0.580268	847	203	-0.502155	10.3685	1.32e-31	8.77e-31	60.034
DeletionPeak28	12q24.31	Deletion	DENR	density-regulated protein	0.770062	6.91e-31	-12.001	control	1908.46	1475.39	570.647	460.637	10.842	10.4651	0.397016	0.420121	847	203	-0.376953	10.7692	1.73e-31	1.09e-30	59.7671
DeletionPeak28	12q24.31	Deletion	SRSF9	serine/arginine-rich splicing factor 9	0.774471	3.95e-30	-11.8344	control	2526.06	1978.45	722.199	713.182	11.2492	10.8805	0.389941	0.431628	847	203	-0.368718	11.178	1.01e-30	6.04e-30	58.0211
DeletionPeak28	12q24.31	Deletion	DIABLO	diablo, IAP-binding mitochondrial protein	0.768712	8.5e-28	-11.3085	control	1068.09	816.422	349.81	255.916	9.99416	9.61467	0.434381	0.406449	847	203	-0.379485	9.92079	2.31e-28	1.32e-27	52.6337
DeletionPeak28	12q24.31	Deletion	PSMD9	proteasome (prosome, macropain) 26S subunit, non-ATPase, 9	0.758367	1.03e-27	-11.2894	control	950.839	725.833	337.908	278.334	9.82084	9.4218	0.447167	0.472146	847	203	-0.399032	9.74369	2.81e-28	1.54e-27	52.4419
DeletionPeak28	12q24.31	Deletion	SFSWAP	splicing factor, suppressor of white-apricot family	0.779825	1.27e-26	-11.0361	control	937.224	733.372	285.791	233.863	9.81356	9.45479	0.412326	0.429466	847	203	-0.358778	9.7442	3.59e-27	1.88e-26	49.9187
DeletionPeak28	12q24.31	Deletion	TMED2	transmembrane emp24 domain trafficking protein 2	0.749499	8.44e-26	-10.8427	control	8775.89	6531.53	3396.56	2403.31	13.0105	12.5945	0.49576	0.469785	847	203	-0.416002	12.9301	2.44e-26	1.23e-25	48.0219
DeletionPeak28	12q24.31	Deletion	ANKLE2	ankyrin repeat and LEM domain containing 2	0.815316	9.32e-25	-10.5915	control	1714.13	1407.76	453.335	402.507	10.7008	10.4063	0.345491	0.39402	847	203	-0.294569	10.6439	2.81e-25	1.36e-24	45.5997
DeletionPeak28	12q24.31	Deletion	DDX55	DEAD (Asp-Glu-Ala-Asp) box polypeptide 55	0.775528	1.5e-24	-10.5415	control	523.582	405.198	193.373	136.81	8.96057	8.59382	0.443414	0.451438	847	203	-0.36675	8.88966	4.56e-25	2.13e-24	45.1228
DeletionPeak28	12q24.31	Deletion	SNRNP35	small nuclear ribonucleoprotein 35kDa (U11/U12)	0.709111	9.84e-24	-10.3412	control	427.542	313.297	202.124	186.523	8.61572	8.1198	0.59674	0.680815	847	203	-0.495917	8.51984	3.08e-24	1.39e-23	43.2319
DeletionPeak28	12q24.31	Deletion	HCAR1	hydroxycarboxylic acid receptor 1	0.364443	1.85e-22	-10.0224	control	490.949	234.533	470.955	279.543	8.1702	6.71397	1.77973	2.17016	847	203	-1.45623	7.88866	6.09e-23	2.64e-22	40.2817
DeletionPeak28	12q24.31	Deletion	NCOR2	nuclear receptor corepressor 2	0.740972	2.27e-22	-9.99973	control	3913.05	2910.67	1481.28	1103.12	11.8332	11.4007	0.548979	0.57217	847	203	-0.432509	11.7496	7.5e-23	3.15e-22	40.0753
DeletionPeak28	12q24.31	Deletion	GOLGA3	golgin A3	0.813095	2.51e-22	-9.98858	control	2424.69	1974.45	666.876	548.31	11.1936	10.8951	0.379723	0.391308	847	203	-0.298504	11.1359	8.31e-23	3.38e-22	39.9737
DeletionPeak28	12q24.31	Deletion	ZNF605	zinc finger protein 605	0.714209	7.18e-22	-9.87259	control	525.613	374.825	212.157	153.291	8.91828	8.4327	0.630239	0.626959	847	203	-0.485581	8.8244	2.41e-22	9.48e-22	38.9225
DeletionPeak28	12q24.31	Deletion	MLEC	malectin	0.744495	1.06e-21	-9.82867	control	6411.88	4745.83	2596.62	1992.64	12.5381	12.1125	0.560628	0.52669	847	203	-0.425665	12.4558	3.59e-22	1.37e-21	38.5271
DeletionPeak28	12q24.31	Deletion	CLIP1	CAP-GLY domain containing linker protein 1	0.740113	3.05e-21	-9.70955	control	2130.06	1582.73	852.84	656.597	10.9489	10.5147	0.569029	0.585875	847	203	-0.434183	10.8649	1.05e-21	3.8e-21	37.4621
DeletionPeak28	12q24.31	Deletion	ZNF140	zinc finger protein 140	0.740954	2.99e-21	-9.71197	control	540.382	396.355	192.036	134.02	8.9794	8.54686	0.578927	0.531027	847	203	-0.432544	8.89578	1.03e-21	3.8e-21	37.4836
DeletionPeak28	12q24.31	Deletion	ATP6V0A2	ATPase, H+ transporting, lysosomal V0 subunit a2	0.784008	7.3e-21	-9.61076	control	536.648	419.232	192.657	137.159	8.99155	8.64049	0.46719	0.467545	847	203	-0.351059	8.92368	2.56e-21	8.95e-21	36.5871
DeletionPeak28	12q24.31	Deletion	ZNF26	zinc finger protein 26	0.775126	1.05e-20	-9.56836	control	241.001	187.322	92.6803	79.2532	7.83205	7.46455	0.491023	0.492868	847	203	-0.367498	7.761	3.73e-21	1.27e-20	36.2139
DeletionPeak28	12q24.31	Deletion	CCDC64	coiled-coil domain containing 64	0.593233	2.31e-20	-9.47845	control	520.189	318.125	366.924	247.175	8.70747	7.95414	1.00669	1.06373	847	203	-0.75333	8.56182	8.28e-21	2.74e-20	35.427
DeletionPeak28	12q24.31	Deletion	RILPL2	Rab interacting lysosomal protein-like 2	0.697745	2.78e-19	-9.18866	control	453.687	321.463	216.72	178.157	8.6628	8.14357	0.718869	0.742561	847	203	-0.519227	8.56241	1.03e-19	3.34e-19	32.9336
DeletionPeak28	12q24.31	Deletion	EP400NL	EP400 N-terminal like	0.725049	5.97e-19	-9.09844	control	133.178	95.2219	60.1041	41.6418	6.92475	6.46091	0.662033	0.611753	847	203	-0.463849	6.83508	2.24e-19	7.06e-19	32.1707
DeletionPeak28	12q24.31	Deletion	AACS	acetoacetyl-CoA synthetase	0.734128	2.15e-18	-8.94506	control	1195.28	887.738	920.411	538.817	10.0579	9.61197	0.623837	0.694735	847	203	-0.445896	9.97166	8.22e-19	2.48e-18	30.8886
DeletionPeak28	12q24.31	Deletion	OGFOD2	2-oxoglutarate and iron-dependent oxygenase domain containing 2	0.716393	2.16e-18	-8.94434	control	316.328	228.509	173.264	125.818	8.14184	7.66067	0.68337	0.710805	847	203	-0.481177	8.04881	8.27e-19	2.48e-18	30.8826
DeletionPeak28	12q24.31	Deletion	BCL7A	B-cell CLL/lymphoma 7A	0.752613	7.69e-18	-8.78953	control	594.056	445.454	268.026	205.916	9.09536	8.68534	0.601015	0.58034	847	203	-0.410019	9.01609	3.01e-18	8.83e-18	29.6076
DeletionPeak28	12q24.31	Deletion	GTF2H3	general transcription factor IIH, polypeptide 3, 34kDa	0.707151	1.38e-17	-8.71708	control	286.149	200.823	122.389	81.6941	8.00894	7.50903	0.737628	0.72007	847	203	-0.49991	7.91229	5.48e-18	1.57e-17	29.0175
DeletionPeak28	12q24.31	Deletion	TRIAP1	TP53 regulated inhibitor of apoptosis 1	0.812379	2.72e-17	-8.63346	control	577.626	473.996	199.433	203.009	9.10602	8.80625	0.437675	0.470015	847	203	-0.299775	9.04807	1.09e-17	3.05e-17	28.3417
DeletionPeak28	12q24.31	Deletion	HNF1A	HNF1 homeobox A	0.680376	4.68e-17	-8.56578	control	23.5725	16.0114	20.7294	16.4025	4.34344	3.78785	0.828302	0.840142	847	203	-0.555595	4.23603	1.89e-17	5.17e-17	27.7988
DeletionPeak28	12q24.31	Deletion	PXN	paxillin	0.775015	5.16e-17	-8.55323	control	2677.27	2074.54	1092.1	870.702	11.2822	10.9145	0.55251	0.540224	847	203	-0.367703	11.2111	2.09e-17	5.61e-17	27.6986
DeletionPeak28	12q24.31	Deletion	RILPL1	Rab interacting lysosomal protein-like 1	0.771802	7.83e-17	-8.50103	control	282.889	221.638	108.954	96.0614	8.04685	7.67315	0.550574	0.610356	847	203	-0.373697	7.9746	3.19e-17	8.37e-17	27.283
DeletionPeak28	12q24.31	Deletion	COX6A1	cytochrome c oxidase subunit VIa polypeptide 1	0.740468	1.54e-16	-8.4154	control	2804.33	2099.74	1511.31	1244.99	11.294	10.8605	0.654754	0.678735	847	203	-0.433491	11.2102	6.34e-17	1.63e-16	26.606
DeletionPeak28	12q24.31	Deletion	GCN1L1	GCN1 general control of amino-acid synthesis 1-like 1 (yeast)	0.814807	7.02e-16	-8.22094	control	3140.62	2580.37	1001.21	947.227	11.5467	11.2512	0.454334	0.481675	847	203	-0.29547	11.4896	2.95e-16	7.44e-16	25.0909
DeletionPeak28	12q24.31	Deletion	DDX51	DEAD (Asp-Glu-Ala-Asp) box polypeptide 51	0.780016	2.45e-15	-8.0578	control	515.051	409.627	221.83	188.517	8.90189	8.54347	0.554451	0.627655	847	203	-0.358424	8.8326	1.05e-15	2.59e-15	23.8438
DeletionPeak28	12q24.31	Deletion	DHX37	DEAH (Asp-Glu-Ala-His) box polypeptide 37	0.797856	3.41e-15	-8.01383	control	597.785	471.044	280.559	170.074	9.12411	8.79831	0.526883	0.491271	847	203	-0.3258	9.06112	1.47e-15	3.56e-15	23.5115
DeletionPeak28	12q24.31	Deletion	MPHOSPH9	M-phase phosphoprotein 9	0.702666	9.7e-15	-7.87322	control	262.023	187.1	146.628	127.658	7.82371	7.31462	0.822575	0.850422	847	203	-0.509088	7.72529	4.29e-15	1.02e-14	22.4595
DeletionPeak28	12q24.31	Deletion	SETD8	SET domain containing (lysine methyltransferase) 8	0.820099	1.74e-14	-7.79452	control	902.993	754.798	349.203	440.673	9.74	9.45387	0.459849	0.508347	847	203	-0.28613	9.68468	7.75e-15	1.81e-14	21.8779
DeletionPeak28	12q24.31	Deletion	CCDC62	coiled-coil domain containing 62	0.70783	4.42e-14	-7.66665	control	4.40543	3.00911	3.31577	3.14271	2.20856	1.71003	0.817027	0.895294	847	203	-0.498524	2.11217	2e-14	4.59e-14	20.9441
DeletionPeak28	12q24.31	Deletion	ZNF268	zinc finger protein 268	0.710556	7.61e-14	-7.59151	control	451.967	315.75	214.277	142.985	8.62307	8.13009	0.843695	0.778757	847	203	-0.49298	8.52776	3.48e-14	7.83e-14	20.4019
DeletionPeak28	12q24.31	Deletion	ZNF10	zinc finger protein 10	0.735531	1.31e-13	-7.51514	control	213.363	156.941	102.792	88.6452	7.57111	7.12796	0.763402	0.718872	847	203	-0.443143	7.48543	6.07e-14	1.32e-13	19.8556
DeletionPeak28	12q24.31	Deletion	CCDC92	coiled-coil domain containing 92	0.824	7.88e-13	-7.26009	control	929.139	774.789	323.546	279.523	9.78234	9.50305	0.479321	0.542639	847	203	-0.279284	9.72834	3.76e-13	8.02e-13	18.0673
DeletionPeak28	12q24.31	Deletion	TMEM120B	transmembrane protein 120B	0.790276	1.32e-12	-7.18404	control	474.512	376.324	229.343	183.563	8.76053	8.42096	0.601328	0.620254	847	203	-0.339571	8.69488	6.4e-13	1.34e-12	17.5449
DeletionPeak28	12q24.31	Deletion	BRI3BP	BRI3 binding protein	0.746595	1.78e-12	-7.14012	control	136.576	98.6475	87.3865	52.8426	6.89124	6.46964	0.77085	0.69064	847	203	-0.421602	6.80974	8.69e-13	1.8e-12	17.2455
DeletionPeak28	12q24.31	Deletion	POP5	processing of precursor 5, ribonuclease P/MRP subunit (S. cerevisiae)	0.810463	4.67e-11	-6.64938	control	337.623	272.835	171.834	138.174	8.27304	7.96986	0.584615	0.579223	847	203	-0.303182	8.21443	2.36e-11	4.8e-11	14.0137
DeletionPeak28	12q24.31	Deletion	POLE	polymerase (DNA directed), epsilon, catalytic subunit	0.818422	6.04e-11	-6.60911	control	1137.54	932.241	497.281	390.204	10.0408	9.75175	0.55668	0.572599	847	203	-0.289083	9.98494	3.07e-11	6.14e-11	13.7579
DeletionPeak28	12q24.31	Deletion	MMP17	matrix metallopeptidase 17 (membrane-inserted)	0.576039	1.34e-10	-6.48263	control	152.402	94.3122	186.121	117.137	6.55849	5.76273	1.56779	1.59197	847	203	-0.79576	6.40464	6.92e-11	1.36e-10	12.9636
DeletionPeak28	12q24.31	Deletion	UNC119B	unc-119 homolog B (C. elegans)	0.754815	1.69e-10	-6.44448	control	980.81	728.34	524.698	422.826	9.72478	9.31898	0.818944	0.751227	847	203	-0.405805	9.64633	8.82e-11	1.71e-10	12.7268
DeletionPeak28	12q24.31	Deletion	PXMP2	peroxisomal membrane protein 2, 22kDa	0.793964	3.11e-09	-5.96286	control	252.336	208.361	141.62	130.02	7.81174	7.47889	0.690585	0.807911	847	203	-0.332854	7.74739	1.69e-09	3.23e-09	9.84925
DeletionPeak28	12q24.31	Deletion	GATC	glutamyl-tRNA(Gln) amidotransferase, subunit C	0.792307	4.31e-09	-5.90666	control	36.7674	28.6604	17.0921	13.4728	5.07469	4.73882	0.737769	0.685859	847	203	-0.335869	5.00976	2.36e-09	4.43e-09	9.527
DeletionPeak28	12q24.31	Deletion	DNAH10	dynein, axonemal, heavy chain 10	0.696194	1.57e-08	-5.67854	control	31.4431	21.2864	33.1452	22.1029	4.52675	4.00431	1.18867	1.13455	847	203	-0.522438	4.42574	8.79e-09	1.63e-08	8.24852
DeletionPeak28	12q24.31	Deletion	ABCB9	ATP-binding cassette, sub-family B (MDR/TAP), member 9	0.747839	1.77e-08	-5.65755	control	244.17	178.276	177.891	118.977	7.62276	7.20356	0.957985	0.910124	847	203	-0.4192	7.54172	9.9e-09	1.81e-08	8.13325
DeletionPeak28	12q24.31	Deletion	NOC4L	nucleolar complex associated 4 homolog (S. cerevisiae)	0.818952	2.07e-08	-5.62924	control	415.9	344.002	229.417	192.064	8.54624	8.25809	0.647357	0.687542	847	203	-0.28815	8.49053	1.16e-08	2.09e-08	7.97841
DeletionPeak28	12q24.31	Deletion	SIRT4	sirtuin 4	0.806372	5.17e-08	-5.46092	control	22.2517	18.3234	11.8841	10.8046	4.36843	4.05795	0.70858	0.804047	847	203	-0.310482	4.30841	2.96e-08	5.17e-08	7.073
DeletionPeak28	12q24.31	Deletion	SBNO1	strawberry notch homolog 1 (Drosophila)	0.702062	1.03e-07	-5.33238	control	712.802	518.683	407.954	461.604	9.14144	8.63111	1.2258	1.22618	847	203	-0.510329	9.04277	5.93e-08	1.02e-07	6.39909
DeletionPeak28	12q24.31	Deletion	KNTC1	kinetochore associated 1	0.802601	1.4e-07	-5.27396	control	642.877	513.424	364.929	271.832	9.12691	8.80967	0.771115	0.766533	847	203	-0.317246	9.06558	8.1e-08	1.38e-07	6.09781
DeletionPeak28	12q24.31	Deletion	WDR66	WD repeat domain 66	0.637065	2.5e-07	-5.16202	control	94.2664	65.6953	129.502	92.3353	5.78154	5.13105	1.60932	1.63485	847	203	-0.650488	5.65578	1.46e-07	2.45e-07	5.5293
DeletionPeak28	12q24.31	Deletion	ACADS	acyl-CoA dehydrogenase, C-2 to C-3 short chain	0.72885	3.06e-07	-5.12243	control	390.282	266.012	333.03	200.709	8.18022	7.72391	1.16985	1.01118	847	203	-0.456306	8.092	1.79e-07	2.97e-07	5.33104
DeletionPeak28	12q24.31	Deletion	HIP1R	huntingtin interacting protein 1 related	0.818498	3.72e-07	-5.08324	control	1050.39	889.047	596.395	539.346	9.86204	9.57309	0.708604	0.803257	847	203	-0.28895	9.80618	2.2e-07	3.59e-07	5.13618
DeletionPeak28	12q24.31	Deletion	ARL6IP4	ADP-ribosylation factor-like 6 interacting protein 4	0.802613	6.8e-07	-4.9618	control	2041.39	1633.28	1291.21	1198.5	10.7684	10.4512	0.829897	0.769967	847	203	-0.317223	10.7071	4.07e-07	6.58e-07	4.54149
DeletionPeak28	12q24.31	Deletion	HSPB8	heat shock 22kDa protein 8	0.598765	2.89e-06	-4.65904	control	1279.39	719.546	1953.66	1476.75	8.98974	8.24981	2.08651	1.80096	847	203	-0.739937	8.84669	1.79e-06	2.72e-06	3.11867
DeletionPeak28	12q24.31	Deletion	HCAR3	hydroxycarboxylic acid receptor 3	0.745709	6.49e-06	-4.4838	control	25.1091	21.9338	27.6682	27.7521	4.25173	3.82841	1.15031	1.43014	847	203	-0.423316	4.16989	4.07e-06	6.1e-06	2.33437
DeletionPeak28	12q24.31	Deletion	TMEM132C	transmembrane protein 132C	0.599549	8.06e-05	-3.88934	control	45.6448	32.1168	80.8921	63.4325	3.76367	3.02562	2.42618	2.45152	847	203	-0.738051	3.62098	5.34e-05	7.83e-05	-0.109646
DeletionPeak28	12q24.31	Deletion	MORN3	MORN repeat containing 3	0.759644	8.31e-05	-3.88141	control	31.029	30.641	37.9912	42.6399	4.47929	4.08269	1.22436	1.61547	847	203	-0.396605	4.40261	5.52e-05	7.99e-05	-0.139964
DeletionPeak28	12q24.31	Deletion	TMEM132B	transmembrane protein 132B	0.823141	0.00168582	-3.04366	control	8.56919	6.87685	16.6376	10.0225	2.69332	2.41253	1.17831	1.19558	847	203	-0.280788	2.63903	0.00119767	0.00165831	-3.00323
DeletionPeak28	12q24.31	Deletion	LRRC43	leucine rich repeat containing 43	0.813648	0.00903446	-2.47509	control	14.3093	9.68077	21.4111	13.2941	3.05921	2.76169	1.58472	1.33572	847	203	-0.297523	3.00169	0.00673864	0.00903264	-4.55841
DeletionPeak29	13q14.2	Deletion	RB1	retinoblastoma 1	0.614292	3.76e-47	-14.8892	control	1371.43	897.844	529.125	432.713	10.2954	9.5924	0.658714	0.887978	563	487	-0.703002	9.96934	4.88e-48	9.75e-48	97.4991
DeletionPeak29	13q14.2	Deletion	LPAR6	lysophosphatidic acid receptor 6	0.728937	1.1e-21	-9.71565	control	706.791	527.461	344.52	290.806	9.30289	8.84676	0.712445	0.786639	563	487	-0.456134	9.09134	3.71e-22	3.71e-22	38.4007
DeletionPeak30	14q24.1	Deletion	DCAF5	DDB1 and CUL4 associated factor 5	0.645412	2.32e-98	-23.7403	control	1724.03	1134.26	402.772	327.921	10.711	10.0793	0.359471	0.483423	706	344	-0.631708	10.504	2.2e-100	2.97e-98	217.539
DeletionPeak30	14q24.1	Deletion	ALKBH1	alkB, alkylation repair homolog 1 (E. coli)	0.659	1.82e-93	-22.981	control	304.773	201.469	88.2394	61.3937	8.2026	7.60095	0.389384	0.414272	706	344	-0.601649	8.00549	2.63e-95	1.78e-93	205.88
DeletionPeak30	14q24.1	Deletion	ZFYVE1	zinc finger, FYVE domain containing 1	0.660629	9.54e-92	-22.7116	control	747.523	498.6	189.28	147.996	9.49947	8.90139	0.383294	0.432444	706	344	-0.598087	9.30353	1.62e-93	7.29e-92	201.774
DeletionPeak30	14q24.1	Deletion	PSEN1	presenilin 1	0.692775	2.54e-80	-20.9271	control	2360.56	1643.39	626.929	456.054	11.1574	10.6279	0.372117	0.408281	706	344	-0.529542	10.9839	7.35e-82	2.48e-80	175.02
DeletionPeak30	14q24.1	Deletion	PIGH	phosphatidylinositol glycan anchor biosynthesis, class H	0.625748	6.92e-79	-20.6999	control	411.856	261.914	143.793	107.724	8.61054	7.93419	0.473991	0.540547	706	344	-0.676347	8.38895	2.11e-80	5.69e-79	171.674
DeletionPeak30	14q24.1	Deletion	NEK9	NIMA-related kinase 9	0.646962	1.4e-78	-20.6511	control	2125.35	1415.56	566.861	492.635	10.9992	10.371	0.411664	0.552272	706	344	-0.628247	10.7934	4.33e-80	9.74e-79	170.957
DeletionPeak30	14q24.1	Deletion	COQ6	coenzyme Q6 monooxygenase	0.642192	2.15e-78	-20.6186	control	456.363	290.32	159.057	92.449	8.75607	8.11715	0.482442	0.446702	706	344	-0.638924	8.54675	6.98e-80	1.35e-78	170.481
DeletionPeak30	14q24.1	Deletion	ZNF410	zinc finger protein 410	0.752506	3.22e-76	-20.268	control	1282.29	968.83	267.987	228.78	10.2948	9.88461	0.29875	0.323247	706	344	-0.410225	10.1604	1.19e-77	2.01e-76	165.359
DeletionPeak30	14q24.1	Deletion	SLC39A9	solute carrier family 39, member 9	0.626263	4.38e-76	-20.2461	control	3358.14	2122.09	1158.63	786.851	11.6309	10.9557	0.494698	0.531483	706	344	-0.67516	11.4097	1.64e-77	2.46e-76	165.04
DeletionPeak30	14q24.1	Deletion	NUMB	numb homolog (Drosophila)	0.708025	7.17e-75	-20.0506	control	1574.13	1124.69	384.029	312.074	10.578	10.0799	0.358269	0.413672	706	344	-0.498128	10.4148	2.83e-76	3.82e-75	162.202
DeletionPeak30	14q24.1	Deletion	FNTB	farnesyltransferase, CAAX box, beta	0.721095	2.85e-73	-19.789	control	704.042	510.489	172.635	146.029	9.41883	8.94709	0.353689	0.378369	706	344	-0.471738	9.26428	1.25e-74	1.54e-73	158.425
DeletionPeak30	14q24.1	Deletion	GSTZ1	glutathione S-transferase zeta 1	0.51512	3.13e-73	-19.7818	control	589.296	304.763	370.088	183.792	9.01038	8.05336	0.732075	0.744359	706	344	-0.95702	8.69684	1.39e-74	1.56e-73	158.321
DeletionPeak30	14q24.1	Deletion	ABCD4	ATP-binding cassette, sub-family D (ALD), member 4	0.648271	3.48e-70	-19.2883	control	516.378	338.044	174.995	128.672	8.93656	8.31123	0.478822	0.520608	706	344	-0.625332	8.73169	1.67e-71	1.73e-70	151.256
DeletionPeak30	14q24.1	Deletion	VTI1B	vesicle transport through interaction with t-SNAREs 1B	0.701274	8.58e-70	-19.2244	control	1268.47	884.817	501.765	261.611	10.2445	9.73257	0.402631	0.408521	706	344	-0.51195	10.0768	4.16e-71	4.01e-70	150.347
DeletionPeak30	14q24.1	Deletion	SNW1	SNW domain containing 1	0.76765	4.29e-68	-18.9435	control	1682.97	1294.32	384.713	298.776	10.6853	10.3039	0.300204	0.315871	706	344	-0.38148	10.5604	2.25e-69	2.02e-68	146.37
DeletionPeak30	14q24.1	Deletion	DLST	dihydrolipoamide S-succinyltransferase (E2 component of 2-oxo-glutarate complex)	0.758441	5.78e-63	-18.0812	control	2068.01	1579.43	465.54	389.044	10.9798	10.5809	0.317112	0.368524	706	344	-0.398891	10.8491	3.92e-64	3.31e-63	134.347
DeletionPeak30	14q24.1	Deletion	TMED10	transmembrane emp24-like trafficking protein 10 (yeast)	0.714475	2.64e-62	-17.9708	control	8993.07	6422.41	2681.3	1861.19	13.076	12.5909	0.409425	0.41139	706	344	-0.485045	12.9171	1.8e-63	1.43e-62	132.828
DeletionPeak30	14q24.1	Deletion	TTC8	tetratricopeptide repeat domain 8	0.583874	1.51e-61	-17.8395	control	701.487	431.036	267.373	225.094	9.34092	8.56465	0.609978	0.757776	706	344	-0.776271	9.0866	1.1e-62	8.23e-62	131.03
DeletionPeak30	14q24.1	Deletion	MAX	MYC associated factor X	0.744953	9.4e-60	-17.5304	control	1573.54	1179.55	418.371	373.629	10.5747	10.1499	0.359818	0.384114	706	344	-0.42478	10.4355	7.51e-61	5.34e-60	126.821
DeletionPeak30	14q24.1	Deletion	EXD2	exonuclease 3'-5' domain containing 2	0.671386	1.33e-57	-17.1562	control	960.335	645.052	320.666	201.91	9.82829	9.2535	0.490888	0.545482	706	344	-0.574786	9.63997	1.19e-58	8e-58	121.78
DeletionPeak30	14q24.1	Deletion	EIF2B2	eukaryotic translation initiation factor 2B, subunit 2 beta, 39kDa	0.746294	2.54e-57	-17.1063	control	587.801	436.879	165.722	114.652	9.15042	8.72824	0.380607	0.362575	706	344	-0.422183	9.01211	2.32e-58	1.49e-57	121.112
DeletionPeak30	14q24.1	Deletion	SYNJ2BP	synaptojanin 2 binding protein	0.63262	3.04e-57	-17.0917	control	1308.97	862.442	526.164	437.99	10.254	9.59342	0.538724	0.677759	706	344	-0.66059	10.0376	2.82e-58	1.73e-57	120.917
DeletionPeak30	14q24.1	Deletion	CCDC176	coiled-coil domain containing 176	0.489777	3.24e-56	-16.9128	control	402.571	196.112	253.411	126.861	8.38104	7.35124	0.935233	0.908917	706	344	-1.0298	8.04366	3.09e-57	1.81e-56	118.534
DeletionPeak30	14q24.1	Deletion	SRSF5	serine/arginine-rich splicing factor 5	0.65702	3.97e-56	-16.8968	control	3755.07	2417.98	1585.85	904.482	11.76	11.154	0.570014	0.490944	706	344	-0.605992	11.5614	3.82e-57	2.15e-56	118.322
DeletionPeak30	14q24.1	Deletion	ACOT2	acyl-CoA thioesterase 2	0.594843	3.68e-54	-16.5507	control	447.633	272.556	216.243	135.786	8.66403	7.91461	0.650468	0.761841	706	344	-0.749419	8.4185	3.75e-55	2.03e-54	113.755
DeletionPeak30	14q24.1	Deletion	ATP6V1D	ATPase, H+ transporting, lysosomal 34kDa, V1 subunit D	0.731932	6.46e-54	-16.5077	control	1428.42	1045.03	511.805	364.342	10.4166	9.96638	0.415703	0.411642	706	344	-0.450219	10.2691	6.61e-55	3.43e-54	113.192
DeletionPeak30	14q24.1	Deletion	ISCA2	iron-sulfur cluster assembly 2	0.690318	9.29e-54	-16.4794	control	377.222	265.026	142.582	144.048	8.47998	7.94532	0.475282	0.528297	706	344	-0.534668	8.30482	9.6e-55	4.8e-54	112.82
DeletionPeak30	14q24.1	Deletion	MLH3	mutL homolog 3	0.723771	7.16e-53	-16.3213	control	511	372.961	145.202	112.755	8.94282	8.47642	0.409715	0.480771	706	344	-0.466396	8.79002	7.61e-54	3.67e-53	110.758
DeletionPeak30	14q24.1	Deletion	POMT2	protein-O-mannosyltransferase 2	0.709775	1.32e-51	-16.0934	control	556.417	394.503	186.177	130.446	9.04748	8.55291	0.468165	0.464982	706	344	-0.494567	8.88545	1.48e-52	6.88e-52	107.806
DeletionPeak30	14q24.1	Deletion	ZC3H14	zinc finger CCCH-type containing 14	0.741081	2.27e-51	-16.0502	control	1388.05	1035.7	384.816	321.685	10.3857	9.95341	0.399326	0.428794	706	344	-0.432297	10.2441	2.59e-52	1.16e-51	107.248
DeletionPeak30	14q24.1	Deletion	ACOT4	acyl-CoA thioesterase 4	0.458066	2.93e-51	-16.0301	control	342.564	170.857	220.21	124.368	8.12795	7.00158	1.00138	1.19748	706	344	-1.12637	7.75893	3.35e-52	1.46e-51	106.991
DeletionPeak30	14q24.1	Deletion	ELMSAN1	ELM2 and Myb/SANT-like domain containing 1	0.646864	5.18e-51	-15.9851	control	1440.12	927.039	611.651	374.522	10.3727	9.74423	0.605167	0.583028	706	344	-0.628466	10.1668	6e-52	2.53e-51	106.411
DeletionPeak30	14q24.1	Deletion	COX16	COX16 cytochrome c oxidase assembly homolog (S. cerevisiae)	0.723728	1.05e-50	-15.93	control	1033.57	749.5	353.092	253.964	9.94419	9.4777	0.439329	0.456568	706	344	-0.466481	9.79136	1.22e-51	5e-51	105.704
DeletionPeak30	14q24.1	Deletion	SPATA7	spermatogenesis associated 7	0.70047	3.23e-48	-15.4742	control	177.982	125.686	57.9528	46.2925	7.40515	6.89154	0.492372	0.528969	706	344	-0.513606	7.23688	4.11e-49	1.63e-48	99.9129
DeletionPeak30	14q24.1	Deletion	SPTLC2	serine palmitoyltransferase, long chain base subunit 2	0.576137	1.59e-47	-15.3477	control	2775.01	1634.25	1665.57	1074.02	11.2326	10.4371	0.770874	0.824265	706	344	-0.795517	10.972	2.03e-48	7.83e-48	98.3243
DeletionPeak30	14q24.1	Deletion	PTGR2	prostaglandin reductase 2	0.618677	2.97e-47	-15.297	control	446.287	282.683	202.859	142.175	8.66126	7.96852	0.661728	0.741901	706	344	-0.692741	8.4343	3.84e-48	1.44e-47	97.6896
DeletionPeak30	14q24.1	Deletion	ALDH6A1	aldehyde dehydrogenase 6 family, member A1	0.533171	2.06e-46	-15.1389	control	513.928	280.586	291.279	183.095	8.76139	7.85406	0.897031	0.942468	706	344	-0.90733	8.46413	2.78e-47	1.01e-46	95.7199
DeletionPeak30	14q24.1	Deletion	FUT8	fucosyltransferase 8 (alpha (1,6) fucosyltransferase)	0.533247	1.18e-44	-14.8078	control	1636	943.064	1068.17	723.421	10.4243	9.51713	0.869736	1.04939	706	344	-0.907125	10.1271	1.68e-45	5.99e-45	91.6371
DeletionPeak30	14q24.1	Deletion	FAM161B	family with sequence similarity 161, member B	0.497884	3.16e-42	-14.3422	control	197.768	98.4872	148.129	76.8977	7.28428	6.27816	1.07285	1.05729	706	344	-1.00612	6.95465	4.89e-43	1.69e-42	85.9971
DeletionPeak30	14q24.1	Deletion	ACOT1	acyl-CoA thioesterase 1	0.596217	3.49e-42	-14.3335	control	714.659	449.448	419.713	323.731	9.28468	8.53859	0.746621	0.878178	706	344	-0.746091	9.04025	5.43e-43	1.83e-42	85.8931
DeletionPeak30	14q24.1	Deletion	ANGEL1	angel homolog 1 (Drosophila)	0.715651	1.11e-41	-14.236	control	594.607	427.249	217.902	162.439	9.12899	8.64632	0.508772	0.529139	706	344	-0.482671	8.97086	1.75e-42	5.77e-42	84.7283
DeletionPeak30	14q24.1	Deletion	ZFYVE26	zinc finger, FYVE domain containing 26	0.705045	2.04e-41	-14.1841	control	1019.47	725.851	546.319	298.795	9.89234	9.38813	0.512811	0.593571	706	344	-0.504213	9.72715	3.26e-42	1.05e-41	84.11
DeletionPeak30	14q24.1	Deletion	TMED8	transmembrane emp24 protein transport domain containing 8	0.733301	4.29e-41	-14.1211	control	541.096	391.613	210.13	129.386	8.99298	8.54545	0.496358	0.450327	706	344	-0.447522	8.84636	6.92e-42	2.17e-41	83.3621
DeletionPeak30	14q24.1	Deletion	SAMD15	sterile alpha motif domain containing 15	0.430068	5.68e-41	-14.0972	control	81.1088	35.6653	64.9129	31.17	5.88053	4.66317	1.2991	1.34581	706	344	-1.21736	5.4817	9.21e-42	2.83e-41	83.0779
DeletionPeak30	14q24.1	Deletion	DNAL1	dynein, axonemal, light chain 1	0.632699	1.32e-39	-13.8255	control	534.854	354.328	234.659	189.072	8.91984	8.25943	0.677323	0.819182	706	344	-0.660408	8.70347	2.3e-40	6.89e-40	79.8805
DeletionPeak30	14q24.1	Deletion	SEL1L	sel-1 suppressor of lin-12-like (C. elegans)	0.670415	3.48e-38	-13.5406	control	4137.98	2834.99	1873.46	1385.34	11.8828	11.3059	0.619796	0.702735	706	344	-0.576873	11.6938	6.38e-39	1.83e-38	76.5753
DeletionPeak30	14q24.1	Deletion	TTLL5	tubulin tyrosine ligase-like family member 5	0.759461	3.48e-38	-13.5409	control	724.422	552.296	212.896	176.002	9.43839	9.04143	0.440226	0.45624	706	344	-0.396953	9.30834	6.36e-39	1.83e-38	76.5784
DeletionPeak30	14q24.1	Deletion	GALC	galactosylceramidase	0.664144	4.69e-38	-13.5144	control	907.9	615.556	427.002	304.426	9.69059	9.10015	0.636354	0.719355	706	344	-0.590433	9.49715	8.65e-39	2.43e-38	76.2734
DeletionPeak30	14q24.1	Deletion	IFT43	intraflagellar transport 43	0.684131	5.47e-38	-13.5003	control	352.345	242.547	186.802	127.132	8.32496	7.7773	0.60628	0.63867	706	344	-0.547656	8.14554	1.02e-38	2.8e-38	76.1112
DeletionPeak30	14q24.1	Deletion	NOXRED1	NADP-dependent oxidoreductase domain containing 1	0.598867	1.04e-37	-13.4428	control	9.71257	5.53984	5.99948	3.82378	3.20395	2.46426	0.822504	0.867147	706	344	-0.739692	2.96161	1.98e-38	5.34e-38	75.4513
DeletionPeak30	14q24.1	Deletion	VIPAS39	VPS33B interacting protein, apical-basolateral polarity regulator, spe-39 homolog	0.80425	1.54e-37	-13.4083	control	546.684	442.739	160.399	126.927	9.05424	8.73996	0.338084	0.389861	706	344	-0.314284	8.95128	2.94e-38	7.79e-38	75.0566
DeletionPeak30	14q24.1	Deletion	PNMA1	paraneoplastic Ma antigen 1	0.725549	4.3e-37	-13.3172	control	1130	809.987	430.72	275.196	10.0435	9.58066	0.542997	0.497389	706	344	-0.462855	9.89188	8.37e-38	2.17e-37	74.0168
DeletionPeak30	14q24.1	Deletion	ENTPD5	ectonucleoside triphosphate diphosphohydrolase 5	0.515768	3.58e-34	-12.7091	control	470.934	226.002	892.582	511.477	8.24388	7.28867	1.18891	1.04584	706	344	-0.955207	7.93093	7.94e-35	2.02e-34	67.2069
DeletionPeak30	14q24.1	Deletion	STON2	stonin 2	0.44691	4.07e-34	-12.6974	control	352.474	179.501	336.414	185.619	7.96512	6.80317	1.29693	1.57236	706	344	-1.16194	7.58444	9.04e-35	2.26e-34	67.0778
DeletionPeak30	14q24.1	Deletion	MED6	mediator complex subunit 6	0.796127	4.43e-34	-12.6896	control	391.137	313.684	113.819	98.1845	8.563	8.23407	0.377896	0.424477	706	344	-0.32893	8.45524	9.86e-35	2.42e-34	66.9919
DeletionPeak30	14q24.1	Deletion	TMEM63C	transmembrane protein 63C	0.378379	6.78e-33	-12.4375	control	740.818	374.395	539.49	374.925	9.00935	7.60725	1.53472	2.03921	706	344	-1.4021	8.55	1.57e-33	3.79e-33	64.2411
DeletionPeak30	14q24.1	Deletion	BATF	basic leucine zipper transcription factor, ATF-like	0.499702	1.32e-32	-12.3756	control	334.936	178.619	310.503	152.489	7.95008	6.94922	1.14128	1.39767	706	344	-1.00086	7.62218	3.09e-33	7.31e-33	63.5715
DeletionPeak30	14q24.1	Deletion	FCF1	FCF1 rRNA-processing protein	0.793099	1.85e-32	-12.3435	control	846.053	676.288	230.886	198.76	9.6736	9.33917	0.395229	0.443454	706	344	-0.334427	9.56403	4.38e-33	1.02e-32	63.225
DeletionPeak30	14q24.1	Deletion	TGFB3	transforming growth factor, beta 3	0.551513	7.85e-32	-12.2078	control	1856.21	1162.18	1311.31	1156.09	10.5469	9.68834	0.989338	1.22037	706	344	-0.858533	10.2656	1.9e-32	4.34e-32	61.7694
DeletionPeak30	14q24.1	Deletion	MPP5	membrane protein, palmitoylated 5 (MAGUK p55 subfamily member 5)	0.700693	9.2e-32	-12.1924	control	902.502	647.928	379.352	323.252	9.69569	9.18254	0.613127	0.692668	706	344	-0.513145	9.52757	2.24e-32	5.03e-32	61.6053
DeletionPeak30	14q24.1	Deletion	RDH11	retinol dehydrogenase 11 (all-trans/9-cis/11-cis)	0.753294	7.58e-30	-11.7715	control	1978.43	1488.45	859.822	598.966	10.8488	10.4401	0.527487	0.528941	706	344	-0.408715	10.7149	1.95e-30	4.31e-30	57.1718
DeletionPeak30	14q24.1	Deletion	IRF2BPL	interferon regulatory factor 2 binding protein-like	0.723109	5.69e-27	-11.1182	control	1655.29	1222.42	698.359	618.663	10.5669	10.0992	0.618859	0.681243	706	344	-0.467714	10.4137	1.58e-27	3.44e-27	50.5285
DeletionPeak30	14q24.1	Deletion	ERH	enhancer of rudimentary homolog (Drosophila)	0.780032	7.59e-27	-11.0889	control	2411.53	1882.08	917.693	706.611	11.1491	10.7907	0.489478	0.495206	706	344	-0.358394	11.0316	2.12e-27	4.54e-27	50.2375
DeletionPeak30	14q24.1	Deletion	SIPA1L1	signal-induced proliferation-associated 1 like 1	0.769666	3.37e-26	-10.9369	control	1126.08	884.237	392.67	355.734	10.0552	9.6775	0.495631	0.581041	706	344	-0.377695	9.93146	9.61e-27	2.03e-26	48.738
DeletionPeak30	14q24.1	Deletion	LIN52	lin-52 DREAM MuvB core complex component	0.729084	4.49e-26	-10.9073	control	157.245	117.538	55.2259	47.5756	7.20234	6.7465	0.58889	0.7226	706	344	-0.455844	7.053	1.29e-26	2.68e-26	48.4478
DeletionPeak30	14q24.1	Deletion	ZC2HC1C	zinc finger, C2HC-type containing 1C	0.696183	1.19e-25	-10.8062	control	66.5763	45.4996	40.2223	23.7943	5.88408	5.36161	0.736203	0.73452	706	344	-0.522462	5.71291	3.48e-26	7.13e-26	47.4615
DeletionPeak30	14q24.1	Deletion	EIF2S1	eukaryotic translation initiation factor 2, subunit 1 alpha, 35kDa	0.823525	1.84e-23	-10.2738	control	1819.37	1501.15	622.945	475.828	10.768	10.4879	0.407179	0.428431	706	344	-0.280115	10.6763	5.83e-24	1.17e-23	42.3894
DeletionPeak30	14q24.1	Deletion	ADAM20	ADAM metallopeptidase domain 20	0.760377	7.74e-21	-9.60398	control	1.5987	0.937408	1.2301	0.870588	1.23037	0.835154	0.650904	0.571347	706	344	-0.395213	1.10089	2.72e-21	5.4e-21	36.309
DeletionPeak30	14q24.1	Deletion	JDP2	Jun dimerization protein 2	0.70804	1.02e-20	-9.57255	control	514.049	377.475	267.04	302.564	8.81668	8.31859	0.781774	0.812046	706	344	-0.498098	8.6535	3.6e-21	7.04e-21	36.032
DeletionPeak30	14q24.1	Deletion	YLPM1	YLP motif containing 1	0.805497	1.79e-20	-9.50797	control	1721.79	1390.79	528.415	434.72	10.6736	10.3616	0.493709	0.509641	706	344	-0.312049	10.5714	6.38e-21	1.23e-20	35.4655
DeletionPeak30	14q24.1	Deletion	TMEM229B	transmembrane protein 229B	0.616001	2.32e-20	-9.47793	control	518.006	348.455	383.935	293.051	8.66414	7.96515	1.05652	1.24746	706	344	-0.698995	8.43514	8.32e-21	1.58e-20	35.203
DeletionPeak30	14q24.1	Deletion	GALNT16	polypeptide N-acetylgalactosaminyltransferase 16	0.478385	1.07e-19	-9.30113	control	484.418	269.193	526.03	340.295	8.1349	7.07115	1.6842	1.85276	706	344	-1.06376	7.7864	3.91e-20	7.34e-20	33.6723
DeletionPeak30	14q24.1	Deletion	NRXN3	neurexin 3	0.476768	2.28e-19	-9.21212	control	110.486	44.8071	218.174	64.6522	5.60694	4.5383	1.8045	1.68434	706	344	-1.06864	5.25683	8.46e-20	1.56e-19	32.911
DeletionPeak30	14q24.1	Deletion	PLEKHD1	pleckstrin homology domain containing, family D (with coiled-coil domains) member 1	0.409136	2.73e-19	-9.19079	control	38.4473	23.9129	66.6202	64.9667	3.98757	2.69822	2.0429	2.31519	706	344	-1.28935	3.56516	1.02e-19	1.85e-19	32.7295
DeletionPeak30	14q24.1	Deletion	ADCK1	aarF domain containing kinase 1	0.794966	6.27e-19	-9.09207	control	196.312	154.868	92.2478	65.5999	7.50841	7.17737	0.558295	0.544152	706	344	-0.331035	7.39996	2.37e-19	4.26e-19	31.8941
DeletionPeak30	14q24.1	Deletion	AREL1	apoptosis resistant E3 ubiquitin protein ligase 1	0.831394	2e-18	-8.95395	control	988.841	830.91	293.12	279.812	9.88742	9.62103	0.436217	0.483372	706	344	-0.266396	9.80015	7.63e-19	1.34e-18	30.7381
DeletionPeak30	14q24.1	Deletion	TTC9	tetratricopeptide repeat domain 9	0.681234	3.03e-18	-8.90341	control	933.412	671.874	540.044	430.56	9.63092	9.07714	0.890061	1.05346	706	344	-0.553778	9.44949	1.17e-18	2.02e-18	30.3189
DeletionPeak30	14q24.1	Deletion	PCNX	pecanex homolog (Drosophila)	0.780977	2.36e-17	-8.6512	control	1251.35	978.233	539.595	418.45	10.1598	9.80316	0.625486	0.630446	706	344	-0.356648	10.043	9.42e-18	1.61e-17	28.2577
DeletionPeak30	14q24.1	Deletion	ZFP36L1	ZFP36 ring finger protein-like 1	0.738768	3.6e-16	-8.30766	control	8265.47	6073.64	4365.38	3144.83	12.8092	12.3724	0.806261	0.787307	706	344	-0.436806	12.6661	1.49e-16	2.52e-16	25.5329
DeletionPeak30	14q24.1	Deletion	RPS6KL1	ribosomal protein S6 kinase-like 1	0.613591	7.22e-16	-8.21721	control	125.115	88.863	93.866	79.4544	6.56189	5.85724	1.18537	1.52268	706	344	-0.70465	6.33104	3.04e-16	5.07e-16	24.8316
DeletionPeak30	14q24.1	Deletion	GPATCH2L	G patch domain containing 2-like	0.797561	2.34e-15	-8.06385	control	203.2	164.254	78.2025	70.228	7.56039	7.23406	0.599063	0.648215	706	344	-0.326333	7.45348	1e-15	1.65e-15	23.6579
DeletionPeak30	14q24.1	Deletion	SLIRP	SRA stem-loop interacting RNA binding protein	0.784377	3.15e-15	-8.02424	control	708.373	552.034	494.834	341.79	9.28664	8.93625	0.664121	0.664663	706	344	-0.350381	9.17184	1.36e-15	2.21e-15	23.358
DeletionPeak30	14q24.1	Deletion	FOS	FBJ murine osteosarcoma viral oncogene homolog	0.539207	9.38e-15	-7.87782	control	6052.28	2954.71	8956.53	4126.4	11.5118	10.6207	1.75688	1.6482	706	344	-0.89109	11.2198	4.14e-15	6.65e-15	22.2605
DeletionPeak30	14q24.1	Deletion	PLEKHH1	pleckstrin homology domain containing, family H (with MyTH4 domain) member 1	0.693664	8.43e-13	-7.25023	control	340.013	246.994	242.223	211.669	8.0561	7.52841	1.07438	1.17369	706	344	-0.527692	7.88322	4.03e-13	6.4e-13	17.7614
DeletionPeak30	14q24.1	Deletion	MAP3K9	mitogen-activated protein kinase kinase kinase 9	0.731269	1.01e-12	-7.22233	control	134.526	101.876	85.9918	70.7508	6.80642	6.3549	0.914594	1.02323	706	344	-0.451525	6.65849	4.9e-13	7.69e-13	17.5692
DeletionPeak30	14q24.1	Deletion	ACOT6	acyl-CoA thioesterase 6	0.69766	5.07e-12	-6.98692	control	5.53646	3.10962	17.8765	5.38897	2.05206	1.53266	1.16034	1.07002	706	344	-0.519405	1.8819	2.49e-12	3.87e-12	15.9743
DeletionPeak30	14q24.1	Deletion	GPHN	gephyrin	0.755772	1.84e-11	-6.79296	control	423.601	317.605	297.416	231.494	8.44677	8.04279	0.908718	0.897572	706	344	-0.403977	8.31442	9.18e-12	1.41e-11	14.6964
DeletionPeak30	14q24.1	Deletion	HEATR4	HEAT repeat containing 4	0.656814	2.41e-11	-6.75191	control	14.1457	9.53883	19.835	13.7438	3.26539	2.65895	1.35237	1.3975	706	344	-0.606442	3.06671	1.21e-11	1.83e-11	14.4302
DeletionPeak30	14q24.1	Deletion	EML5	echinoderm microtubule associated protein like 5	0.775395	2.41e-10	-6.38744	control	46.5089	35.565	45.8637	32.9426	5.248	4.881	0.871965	0.879408	706	344	-0.366996	5.12776	1.26e-10	1.9e-10	12.1315
DeletionPeak30	14q24.1	Deletion	PAPLN	papilin, proteoglycan-like sulfated glycoprotein	0.703822	3.15e-10	-6.34399	control	318.68	230.477	264.672	218.32	7.87215	7.36543	1.21528	1.21704	706	344	-0.506718	7.70614	1.66e-10	2.46e-10	11.8654
DeletionPeak30	14q24.1	Deletion	PTPN21	protein tyrosine phosphatase, non-receptor type 21	0.751993	3.83e-10	-6.31221	control	405.686	302.153	239.366	186.454	8.37097	7.95976	1.00803	0.95672	706	344	-0.411208	8.23625	2.03e-10	2.97e-10	11.6717
DeletionPeak30	14q24.1	Deletion	CCDC177	coiled-coil domain containing 177	0.661991	1.6e-09	-6.07591	control	8.92737	4.63835	20.2115	7.90751	2.29583	1.70071	1.5351	1.39631	706	344	-0.595116	2.10086	8.61e-10	1.25e-09	10.2604
DeletionPeak30	14q24.1	Deletion	LTBP2	latent transforming growth factor beta binding protein 2	0.734777	3.5e-09	-5.94268	control	4158.06	3210.85	2803.61	2572.46	11.6658	11.2211	1.12033	1.17605	706	344	-0.444622	11.5201	1.91e-09	2.74e-09	9.4868
DeletionPeak30	14q24.1	Deletion	FLRT2	fibronectin leucine rich transmembrane protein 2	0.712673	2.31e-07	-5.17772	control	317.066	235.804	369	330.668	7.69389	7.2052	1.43098	1.44875	706	344	-0.488688	7.53378	1.35e-07	1.89e-07	5.35776
DeletionPeak30	14q24.1	Deletion	PLEK2	pleckstrin 2	0.806939	3.46e-07	-5.09858	control	201.543	146.814	514.683	102.785	7.2471	6.93763	0.935628	0.898937	706	344	-0.309469	7.14571	2.03e-07	2.82e-07	4.96128
DeletionPeak30	14q24.1	Deletion	VASH1	vasohibin 1	0.830199	5.16e-07	-5.01735	control	770.171	651.522	416.639	388.277	9.38485	9.11638	0.800076	0.8427	706	344	-0.268471	9.29689	3.07e-07	4.24e-07	4.5604
DeletionPeak30	14q24.1	Deletion	ADAM21	ADAM metallopeptidase domain 21	0.784371	4.74e-06	-4.55338	control	8.35034	7.28198	9.45465	11.6771	2.75633	2.40594	1.12981	1.25245	706	344	-0.350392	2.64154	2.95e-06	3.98e-06	2.38873
DeletionPeak30	14q24.1	Deletion	GTF2A1	general transcription factor IIA, 1, 19/37kDa	0.78776	2.7e-05	-4.15663	control	229.45	187.843	128.789	113.25	7.49531	7.15114	1.22787	1.32488	706	344	-0.344172	7.38255	1.75e-05	2.29e-05	0.692411
DeletionPeak30	14q24.1	Deletion	ESRRB	estrogen-related receptor beta	0.789025	4.88e-05	-4.01387	control	6.58226	4.80039	19.9102	18.8382	1.97396	1.63211	1.32805	1.22913	706	344	-0.341857	1.86197	3.2e-05	4.15e-05	0.118609
DeletionPeak30	14q24.1	Deletion	SLC8A3	solute carrier family 8 (sodium/calcium exchanger), member 3	0.81802	0.000117032	-3.79437	control	5.07096	3.7111	9.64671	5.22431	2.03649	1.7467	1.18506	1.11489	706	344	-0.289793	1.94155	7.82e-05	0.000100588	-0.725639
DeletionPeak30	14q24.1	Deletion	LINC00238	long intergenic non-protein coding RNA 238	0.767271	0.00101389	-3.19899	control	9.43573	3.90285	36.506	14.7977	1.24843	0.866236	1.93668	1.54892	706	344	-0.382192	1.12321	0.000710179	0.000879579	-2.78237
DeletionPeak30	14q24.1	Deletion	DIO2	deiodinase, iodothyronine, type II	0.826572	0.00818175	-2.51074	control	842.763	600.74	2170.56	795.674	8.71553	8.44074	1.68519	1.62646	706	344	-0.274788	8.6255	0.00609853	0.00709743	-4.73094
DeletionPeak31	15q13.1	Deletion	HERC2	HECT and RLD domain containing E3 ubiquitin protein ligase 2	0.665424	1.88e-58	-17.3046	control	1712.89	1142.45	637.227	406.969	10.6516	10.0639	0.517144	0.539529	682	368	-0.587654	10.4456	1.63e-59	1.96e-58	123.775
DeletionPeak31	15q13.1	Deletion	NDNL2	necdin-like 2	0.75233	8.01e-42	-14.2641	control	408.835	307.561	148.52	102.972	8.60794	8.19738	0.439916	0.454165	682	368	-0.410563	8.46405	1.26e-42	7.56e-42	85.0786
DeletionPeak31	15q13.1	Deletion	TJP1	tight junction protein 1	0.737454	2.93e-28	-11.415	control	2057.58	1533.23	737.929	597.389	10.9041	10.4647	0.584752	0.614194	682	368	-0.439375	10.7501	7.84e-29	3.13e-28	53.5329
DeletionPeak31	15q13.1	Deletion	WHAMMP2	WAS protein homolog associated with actin, golgi membranes and microtubules pseudogene 2	0.688622	8.18e-17	-8.49551	control	27.5432	18.8964	17.5433	12.5298	4.5464	4.00819	0.971501	0.99545	682	368	-0.538216	4.35777	3.34e-17	1e-16	27.0388
DeletionPeak31	15q13.1	Deletion	FAM189A1	family with sequence similarity 189, member A1	0.801556	0.0131819	-2.33028	control	36.3869	25.4036	73.9564	45.1046	3.60308	3.28395	2.14789	2.06308	682	368	-0.319125	3.49123	0.0099901	0.0239762	-5.13299
DeletionPeak32	16q24.3	Deletion	ZC3H18	zinc finger CCCH-type containing 18	0.60419	1.19e-107	-25.1616	control	1058.58	631.391	373.41	195.398	9.96794	9.24101	0.479684	0.427103	371	679	-0.726925	9.49786	4.74e-110	1.94e-108	239.612
DeletionPeak32	16q24.3	Deletion	CENPBD1	CENPB DNA-binding domains containing 1	0.588691	8.02e-104	-24.579	control	423.227	242.921	168.62	77.3739	8.62622	7.86181	0.539899	0.445275	371	679	-0.764417	8.1319	4.41e-106	9.03e-105	230.491
DeletionPeak32	16q24.3	Deletion	CHMP1A	charged multivesicular body protein 1A	0.605409	5.38e-92	-22.7493	control	2839.59	1691.66	1114.06	594.372	11.3716	10.6476	0.534717	0.467231	371	679	-0.724019	10.9034	8.6e-94	1.18e-92	202.246
DeletionPeak32	16q24.3	Deletion	ANKRD11	ankyrin repeat domain 11	0.639947	1.76e-82	-21.2673	control	2435.23	1544.4	881.365	480.35	11.1678	10.5238	0.481487	0.460524	371	679	-0.643975	10.7514	4.49e-84	4.6e-83	179.919
DeletionPeak32	16q24.3	Deletion	TCF25	transcription factor 25 (basic helix-loop-helix)	0.655021	4.29e-81	-21.0476	control	2417.47	1567.57	852.566	485.135	11.161	10.5506	0.473651	0.433507	371	679	-0.610388	10.7663	1.18e-82	9.67e-82	176.657
DeletionPeak32	16q24.3	Deletion	GALNS	galactosamine (N-acetyl)-6-sulfatase	0.565945	1.95e-74	-19.9758	control	687.047	376.648	405.635	170.683	9.25153	8.43026	0.681613	0.610716	371	679	-0.821267	8.72044	8.07e-76	5.52e-75	160.956
DeletionPeak32	16q24.3	Deletion	DEF8	differentially expressed in FDCP 8 homolog (mouse)	0.621669	1.27e-69	-19.1937	control	860.892	534.152	346.862	201.446	9.64869	8.9629	0.544994	0.557156	371	679	-0.685782	9.20521	6.23e-71	3.65e-70	149.732
DeletionPeak32	16q24.3	Deletion	SPG7	spastic paraplegia 7 (pure and complicated autosomal recessive)	0.681689	5.71e-68	-18.9204	control	1287.86	865.052	449.351	266.429	10.2478	9.695	0.495945	0.425261	371	679	-0.552814	9.89033	3.02e-69	1.55e-68	145.861
DeletionPeak32	16q24.3	Deletion	APRT	adenine phosphoribosyltransferase	0.576283	2.7e-65	-18.4727	control	2366.38	1328.35	1485.63	710.444	11.0184	10.2232	0.705672	0.644417	371	679	-0.795152	10.5042	1.65e-66	7.5e-66	139.578
DeletionPeak32	16q24.3	Deletion	MVD	mevalonate (diphospho) decarboxylase	0.48249	2.8e-60	-17.6198	control	753.276	345.464	701.604	285.867	9.19137	8.13994	0.978345	0.894725	371	679	-1.05143	8.51144	2.17e-61	8.89e-61	127.826
DeletionPeak32	16q24.3	Deletion	CTU2	cytosolic thiouridylase subunit 2 homolog (S. pombe)	0.575075	4.36e-59	-17.413	control	306.875	170.18	189.307	89.1779	8.05675	7.25857	0.768069	0.676402	371	679	-0.798178	7.54059	3.61e-60	1.35e-59	125.021
DeletionPeak32	16q24.3	Deletion	PIEZO1	piezo-type mechanosensitive ion channel component 1	0.598831	4.87e-59	-17.4039	control	3797.26	2245.25	1880.08	988.157	11.7339	10.9941	0.670238	0.65172	371	679	-0.73978	11.2555	4.09e-60	1.4e-59	124.899
DeletionPeak32	16q24.3	Deletion	TRAPPC2L	trafficking protein particle complex 2-like	0.659205	7.44e-58	-17.1987	control	663.797	429.585	322.828	186.539	9.25028	8.64908	0.581428	0.517372	371	679	-0.6012	8.8615	6.54e-59	2.06e-58	122.135
DeletionPeak32	16q24.3	Deletion	FANCA	Fanconi anemia, complementation group A	0.437504	4.51e-56	-16.8851	control	463.415	199.975	366.393	161.968	8.45185	7.25922	1.12139	1.08085	371	679	-1.19263	7.68062	4.37e-57	1.28e-56	117.947
DeletionPeak32	16q24.3	Deletion	DBNDD1	dysbindin (dystrobrevin binding protein 1) domain containing 1	0.489504	7.97e-56	-16.8416	control	1431.06	667.915	993.46	431.447	10.154	9.12335	1.05631	0.884531	371	679	-1.03061	9.4875	7.8e-57	2.13e-56	117.37
DeletionPeak32	16q24.3	Deletion	GAS8	growth arrest-specific 8	0.636347	1.7e-54	-16.6086	control	694.937	428.546	316.577	167.379	9.29184	8.63972	0.675427	0.567638	371	679	-0.652114	8.87014	1.71e-55	4.39e-55	114.291
DeletionPeak32	16q24.3	Deletion	VPS9D1	VPS9 domain containing 1	0.617355	5.02e-49	-15.6221	control	351.227	210.2	211.702	106.127	8.26196	7.56614	0.73224	0.665745	371	679	-0.695827	7.812	6.19e-50	1.49e-49	101.542
DeletionPeak32	16q24.3	Deletion	AFG3L1P	AFG3-like AAA ATPase 1, pseudogene	0.672125	4.72e-44	-14.6918	control	301.827	199.88	140.224	85.5856	8.10484	7.53164	0.634169	0.586899	371	679	-0.573198	7.73417	6.9e-45	1.57e-44	89.9684
DeletionPeak32	16q24.3	Deletion	SPATA33	spermatogenesis associated 33	0.684809	1.21e-41	-14.2274	control	213.159	141.769	104.046	64.2745	7.5914	7.04517	0.65918	0.555756	371	679	-0.546226	7.23817	1.92e-42	4.14e-42	84.3664
DeletionPeak32	16q24.3	Deletion	ACSF3	acyl-CoA synthetase family member 3	0.676242	9.19e-40	-13.8566	control	440.801	288.548	210.369	110.093	8.63437	8.06998	0.698798	0.590228	371	679	-0.564388	8.2694	1.57e-40	3.22e-40	79.9819
DeletionPeak32	16q24.3	Deletion	CDT1	chromatin licensing and DNA replication factor 1	0.492313	2.81e-38	-13.559	control	503.871	262.654	384.023	253.18	8.58023	7.55788	1.12733	1.1917	371	679	-1.02235	7.91911	5.11e-39	9.97e-39	76.5199
DeletionPeak32	16q24.3	Deletion	ZNF778	zinc finger protein 778	0.683421	2.85e-35	-12.9405	control	105.428	70.195	59.2249	35.1065	6.55776	6.0086	0.690933	0.638091	371	679	-0.549154	6.20264	5.96e-36	1.11e-35	69.4968
DeletionPeak32	16q24.3	Deletion	SPATA2L	spermatogenesis associated 2-like	0.649219	4.37e-31	-12.0444	control	325.697	206.008	208.715	124.225	8.1074	7.48418	0.84457	0.777641	371	679	-0.623223	7.70438	1.08e-31	1.93e-31	59.7483
DeletionPeak32	16q24.3	Deletion	TUBB3	tubulin, beta 3 class III	0.448227	2.28e-29	-11.6642	control	1826.8	821.775	2301.62	1626.2	9.97169	8.81399	1.63964	1.48233	371	679	-1.1577	9.22304	5.94e-30	1.01e-29	55.7724
DeletionPeak32	16q24.3	Deletion	CDK10	cyclin-dependent kinase 10	0.665229	3.01e-28	-11.4111	control	750.411	495.326	479.134	320.193	9.315	8.72692	0.82003	0.786776	371	679	-0.588077	8.93471	8.09e-29	1.33e-28	53.1789
DeletionPeak32	16q24.3	Deletion	RNF166	ring finger protein 166	0.693592	8.01e-27	-11.0829	control	287.636	199.55	172.086	122.172	7.97445	7.44661	0.735094	0.739462	371	679	-0.527841	7.63311	2.24e-27	3.53e-27	49.8834
DeletionPeak32	16q24.3	Deletion	ZNF276	zinc finger protein 276	0.70297	1.66e-26	-11.0092	control	471.695	336.777	241.268	193.662	8.71849	8.21003	0.694488	0.726742	371	679	-0.508465	8.38969	4.67e-27	7.09e-27	49.1539
DeletionPeak32	16q24.3	Deletion	SPIRE2	spire-type actin nucleation factor 2	0.606009	3.03e-24	-10.466	control	249.857	144.732	186.913	106.391	7.56638	6.84379	1.15557	1.02129	371	679	-0.722588	7.09911	9.36e-25	1.37e-24	43.8973
DeletionPeak32	16q24.3	Deletion	MC1R	melanocortin 1 receptor (alpha melanocyte stimulating hormone receptor)	0.684198	2.91e-18	-8.90818	control	175.233	115.285	135.928	81.3571	7.11381	6.56629	1.00758	0.921687	371	679	-0.547514	6.75975	1.12e-18	1.58e-18	30.0465
DeletionPeak32	16q24.3	Deletion	RPL13	ribosomal protein L13	0.715724	3.07e-18	-8.90153	control	18841	13585.2	13967.3	11864.5	13.9341	13.4516	0.83253	0.844331	371	679	-0.482524	13.6221	1.18e-18	1.62e-18	29.9915
DeletionPeak32	16q24.3	Deletion	CYBA	cytochrome b-245, alpha polypeptide	0.654843	1.98e-14	-7.77636	control	1723.39	1045.98	1764.76	956.639	10.1925	9.58171	1.32309	1.15692	371	679	-0.610778	9.79752	8.86e-15	1.17e-14	21.1911
DeletionPeak32	16q24.3	Deletion	URAHP	urate (hydroxyiso-) hydrolase, pseudogene	0.739149	1.3e-13	-7.51653	control	26.7348	19.2122	18.8564	13.1111	4.50555	4.06949	0.920814	0.887389	371	679	-0.436063	4.22356	6e-14	7.69e-14	19.3086
DeletionPeak32	16q24.3	Deletion	IL17C	interleukin 17C	0.734223	2.5e-13	-7.42417	control	2.16732	1.08872	6.24518	5.70893	1.00714	0.561433	1.09909	0.82448	371	679	-0.44571	0.718917	1.17e-13	1.45e-13	18.6533
DeletionPeak32	16q24.3	Deletion	CDH15	cadherin 15, type 1, M-cadherin (myotubule)	0.647424	8.55e-13	-7.2479	control	19.2576	4.54728	196.555	10.7106	2.38067	1.75345	1.5324	1.22622	371	679	-0.627217	1.97507	4.09e-13	4.93e-13	17.4229
DeletionPeak32	16q24.3	Deletion	CBFA2T3	core-binding factor, runt domain, alpha subunit 2; translocated to, 3	0.674854	1.9e-07	-5.21546	control	385.972	223.486	389.818	221.568	7.68092	7.11357	1.84512	1.59521	371	679	-0.567353	7.31403	1.1e-07	1.26e-07	5.21672
DeletionPeak33	17p12	Deletion	MAP2K4	mitogen-activated protein kinase kinase 4	0.558035	3.73e-78	-20.5844	control	1267.04	690.746	669.126	293.203	10.15	9.30841	0.661883	0.637843	414	636	-0.841573	9.64023	1.23e-79	1.23e-79	169.851
DeletionPeak34	17q21.31	Deletion	BECN1	beclin 1, autophagy related	0.609984	3.46e-108	-25.2523	control	2174.68	1325.32	670.788	413.713	11.0221	10.309	0.435045	0.432654	688	362	-0.713156	10.7762	1.21e-110	1.21e-108	240.974
DeletionPeak34	17q21.31	Deletion	NBR1	neighbor of BRCA1 gene 1	0.573539	6.71e-107	-25.041	control	4356.4	2469.37	1472.11	764.109	12.0033	11.2013	0.512104	0.453763	688	362	-0.802036	11.7268	3.35e-109	1.68e-107	237.658
DeletionPeak34	17q21.31	Deletion	EZH1	enhancer of zeste 1 polycomb repressive complex 2 subunit	0.577553	2.15e-100	-24.0491	control	848.032	499.574	282.239	199.121	9.65226	8.86028	0.477947	0.557439	688	362	-0.791974	9.37921	1.8e-102	6.01e-101	222.187
DeletionPeak34	17q21.31	Deletion	FAM134C	family with sequence similarity 134, member C	0.637323	8.74e-95	-23.1868	control	2537.85	1602.9	845.695	496.122	11.239	10.5891	0.446212	0.400272	688	362	-0.649904	11.015	1.11e-96	2.76e-95	208.887
DeletionPeak34	17q21.31	Deletion	RUNDC1	RUN domain containing 1	0.519626	7.26e-94	-23.0424	control	1307.44	667.965	552.983	268.58	10.2173	9.27286	0.658015	0.576718	688	362	-0.944455	9.8917	1.01e-95	2.03e-94	206.674
DeletionPeak34	17q21.31	Deletion	TMUB2	transmembrane and ubiquitin-like domain containing 2	0.646505	2.91e-90	-22.4828	control	934.444	601.007	302.666	181.76	9.80193	9.17266	0.437085	0.417141	688	362	-0.629266	9.58498	5.23e-92	8.72e-91	198.144
DeletionPeak34	17q21.31	Deletion	DHX8	DEAH (Asp-Glu-Ala-His) box polypeptide 8	0.679165	8.74e-82	-21.1596	control	1421.6	957.827	415.056	247.318	10.4146	9.85648	0.417476	0.381397	688	362	-0.558165	10.2222	2.31e-83	2.96e-82	178.28
DeletionPeak34	17q21.31	Deletion	NMT1	N-myristoyltransferase 1	0.720989	8.78e-82	-21.1581	control	2565.1	1849.08	669.162	512.05	11.2826	10.8106	0.343146	0.340821	688	362	-0.47195	11.1199	2.37e-83	2.96e-82	178.257
DeletionPeak34	17q21.31	Deletion	ACBD4	acyl-CoA binding domain containing 4	0.433985	1.92e-78	-20.6268	control	277.902	131.408	166.7	116.256	7.8941	6.68982	0.840564	1.00276	688	362	-1.20428	7.47891	6.13e-80	6.81e-79	170.416
DeletionPeak34	17q21.31	Deletion	LINC00910	long intergenic non-protein coding RNA 910	0.50752	4.74e-76	-20.2391	control	66.8904	34.2555	35.4852	19.8543	5.91138	4.93291	0.720889	0.788278	688	362	-0.978463	5.57404	1.8e-77	1.8e-76	164.748
DeletionPeak34	17q21.31	Deletion	CCDC103	coiled-coil domain containing 103	0.412387	1.03e-74	-20.0231	control	207.803	89.6019	129.258	76.1074	7.41837	6.14044	0.975431	0.999144	688	362	-1.27793	6.97779	4.19e-76	3.8e-75	161.609
DeletionPeak34	17q21.31	Deletion	G6PC3	glucose 6 phosphatase, catalytic, 3	0.562417	3.11e-71	-19.4581	control	2044.31	1130.06	1027.84	516.931	10.8405	10.0102	0.676528	0.618699	688	362	-0.830288	10.5543	1.46e-72	1.22e-71	153.474
DeletionPeak34	17q21.31	Deletion	DCAKD	dephospho-CoA kinase domain containing	0.621863	1.19e-66	-18.7005	control	990.222	624.975	385.13	274.072	9.85123	9.1659	0.54515	0.598672	688	362	-0.685331	9.61496	6.89e-68	5.3e-67	142.739
DeletionPeak34	17q21.31	Deletion	COA3	cytochrome c oxidase assembly factor 3	0.603331	1.15e-65	-18.5366	control	1330.25	783.497	720.49	356.491	10.2285	9.49955	0.629897	0.556239	688	362	-0.728978	9.9772	6.88e-67	4.92e-66	140.445
DeletionPeak34	17q21.31	Deletion	PSME3	proteasome (prosome, macropain) activator subunit 3 (PA28 gamma; Ki)	0.710242	6.33e-65	-18.4129	control	2817.41	1996.03	895.321	691.981	11.3976	10.9039	0.41859	0.399327	688	362	-0.493617	11.2274	3.89e-66	2.59e-65	138.719
DeletionPeak34	17q21.31	Deletion	ATXN7L3	ataxin 7-like 3	0.748092	6.75e-64	-18.2395	control	1608.54	1208.97	406.31	325.465	10.611	10.1923	0.341797	0.371812	688	362	-0.418712	10.4667	4.35e-65	2.72e-64	136.311
DeletionPeak34	17q21.31	Deletion	KANSL1	KAT8 regulatory NSL complex subunit 1	0.68526	7.72e-61	-17.7175	control	1387.4	957.323	420.946	349.79	10.3683	9.82299	0.468984	0.481759	688	362	-0.545277	10.1803	5.82e-62	3.42e-61	129.134
DeletionPeak34	17q21.31	Deletion	AARSD1	alanyl-tRNA synthetase domain containing 1	0.64397	9.91e-61	-17.6987	control	623.546	398.954	289.861	180.666	9.17139	8.53645	0.560901	0.535303	688	362	-0.634934	8.95249	7.52e-62	4.18e-61	128.878
DeletionPeak34	17q21.31	Deletion	CCDC43	coiled-coil domain containing 43	0.688099	1.25e-60	-17.6809	control	673.841	456.845	249.365	162.694	9.31135	8.77204	0.492703	0.420843	688	362	-0.539313	9.12541	9.6e-62	5.05e-61	128.635
DeletionPeak34	17q21.31	Deletion	NAGS	N-acetylglutamate synthase	0.398036	4.52e-60	-17.5856	control	112.972	39.1651	165.968	39.2618	6.23533	4.9063	1.20982	1.07451	688	362	-1.32903	5.77713	3.52e-61	1.76e-60	127.339
DeletionPeak34	17q21.31	Deletion	VPS25	vacuolar protein sorting 25 homolog (S. cerevisiae)	0.673401	8.07e-60	-17.5417	control	1343.59	882.973	549.078	297.578	10.2902	9.71976	0.532872	0.431862	688	362	-0.570463	10.0936	6.41e-61	3.05e-60	126.743
DeletionPeak34	17q21.31	Deletion	COASY	CoA synthase	0.646607	1.55e-59	-17.4922	control	1933.62	1248.36	776.273	515.89	10.8113	10.1823	0.559535	0.541989	688	362	-0.629039	10.5945	1.26e-60	5.71e-60	126.071
DeletionPeak34	17q21.31	Deletion	TUBG2	tubulin, gamma 2	0.560751	5.24e-59	-17.3994	control	345.301	193.12	179.574	105.479	8.25185	7.41728	0.744563	0.728083	688	362	-0.834567	7.96412	4.42e-60	1.92e-59	124.817
DeletionPeak34	17q21.31	Deletion	ATP6V0A1	ATPase, H+ transporting, lysosomal V0 subunit a1	0.679767	7.85e-58	-17.1957	control	1571.7	1074.18	567.095	384.37	10.5371	9.98026	0.479987	0.531401	688	362	-0.556887	10.3452	6.93e-59	2.89e-58	122.074
DeletionPeak34	17q21.31	Deletion	HEXIM1	hexamethylene bis-acetamide inducible 1	0.605951	3.49e-56	-16.9064	control	1788.99	1091.9	805.604	537.559	10.6648	9.94206	0.653646	0.667324	688	362	-0.722728	10.4156	3.35e-57	1.34e-56	118.21
DeletionPeak34	17q21.31	Deletion	ASB16	ankyrin repeat and SOCS box containing 16	0.407986	1.81e-55	-16.7809	control	43.0165	16.806	43.3302	20.0755	4.96186	3.66845	1.21627	1.1327	688	362	-1.29341	4.51594	1.78e-56	6.84e-56	116.546
DeletionPeak34	17q21.31	Deletion	TMEM101	transmembrane protein 101	0.440815	3.23e-55	-16.7365	control	1171.47	504.668	1253.94	563.697	9.75484	8.57308	1.08614	1.09262	688	362	-1.18175	9.34741	3.21e-56	1.19e-55	115.958
DeletionPeak34	17q21.31	Deletion	CNTD1	cyclin N-terminal domain containing 1	0.46682	2.07e-53	-16.4166	control	87.8147	39.6229	97.8169	44.1092	6.04334	4.94428	1.05512	0.986167	688	362	-1.09906	5.66443	2.18e-54	7.78e-54	111.754
DeletionPeak34	17q21.31	Deletion	NBR2	neighbor of BRCA1 gene 2 (non-protein coding)	0.506402	9.8e-52	-16.1162	control	166.387	90.8692	90.3053	56.2844	7.16906	6.18742	0.839577	1.10306	688	362	-0.981645	6.83063	1.1e-52	3.78e-52	107.85
DeletionPeak34	17q21.31	Deletion	DUSP3	dual specificity phosphatase 3	0.72988	1.21e-48	-15.5533	control	1758.88	1299.68	534.568	475.754	10.7184	10.2641	0.426617	0.489211	688	362	-0.454269	10.5617	1.5e-49	5.01e-49	100.654
DeletionPeak34	17q21.31	Deletion	LSM12	LSM12 homolog (S. cerevisiae)	0.761203	9.39e-45	-14.8264	control	1275.61	970.521	396.301	297.743	10.2579	9.86428	0.407641	0.408878	688	362	-0.393647	10.1222	1.34e-45	4.31e-45	91.6005
DeletionPeak34	17q21.31	Deletion	HDAC5	histone deacetylase 5	0.676492	1.31e-44	-14.7986	control	1490.59	1035.26	593.91	472.353	10.438	9.87417	0.551509	0.648218	688	362	-0.563854	10.2436	1.88e-45	5.88e-45	91.26
DeletionPeak34	17q21.31	Deletion	MLX	MLX, MAX dimerization protein	0.773545	2.28e-43	-14.5627	control	1203.92	921.591	382.593	274.167	10.1731	9.80269	0.409306	0.35306	688	362	-0.370442	10.0454	3.37e-44	1.02e-43	88.3866
DeletionPeak34	17q21.31	Deletion	STAT3	signal transducer and activator of transcription 3 (acute-phase response factor)	0.709695	4.51e-43	-14.5065	control	7131.98	5127.25	2555.11	2113.54	12.7128	12.2181	0.506643	0.557879	688	362	-0.494728	12.5423	6.68e-44	1.96e-43	87.706
DeletionPeak34	17q21.31	Deletion	ARL17A	ADP-ribosylation factor-like 17A	0.633724	4.96e-42	-14.3037	control	110.409	72.3946	53.079	48.6664	6.64694	5.98887	0.679495	0.761184	688	362	-0.658073	6.42006	7.75e-43	2.21e-42	85.2665
DeletionPeak34	17q21.31	Deletion	GPATCH8	G patch domain containing 8	0.744742	9.87e-41	-14.0497	control	1375.03	1024.6	396.457	321.844	10.3575	9.93227	0.469723	0.457328	688	362	-0.425188	10.2109	1.62e-41	4.49e-41	82.2434
DeletionPeak34	17q21.31	Deletion	PLEKHM1	pleckstrin homology domain containing, family M (with RUN domain) member 1	0.741937	7.07e-40	-13.8804	control	684.796	511.362	218.578	179.866	9.34817	8.91753	0.467306	0.495653	688	362	-0.430631	9.1997	1.2e-40	3.24e-40	80.2487
DeletionPeak34	17q21.31	Deletion	MAPT	microtubule-associated protein tau	0.24381	1.13e-38	-13.6386	control	3362.69	1341.02	2838.48	1903.35	10.7884	8.75227	2.1466	2.57215	688	362	-2.03617	10.0864	2.04e-39	5.37e-39	77.429
DeletionPeak34	17q21.31	Deletion	UBTF	upstream binding transcription factor, RNA polymerase I	0.814369	1.88e-37	-13.3903	control	3427.73	2797.98	778.335	664.077	11.7058	11.4096	0.333992	0.349815	688	362	-0.296245	11.6037	3.61e-38	9.26e-38	74.5705
DeletionPeak34	17q21.31	Deletion	EFTUD2	elongation factor Tu GTP binding domain containing 2	0.782031	3.22e-35	-12.9297	control	2411.77	1875.49	789.059	566.416	11.1697	10.815	0.42853	0.408465	688	362	-0.354703	11.0475	6.77e-36	1.69e-35	69.3658
DeletionPeak34	17q21.31	Deletion	HEXIM2	hexamethylene bis-acetamide inducible 2	0.561615	7.38e-35	-12.8546	control	196.626	114.238	175.882	112.775	7.28736	6.45501	0.976923	1.03688	688	362	-0.832346	7.00039	1.57e-35	3.83e-35	68.53
DeletionPeak34	17q21.31	Deletion	MPP2	membrane protein, palmitoylated 2 (MAGUK p55 subfamily member 2)	0.41127	1.7e-34	-12.7782	control	329.027	143.934	366.62	200.362	7.63198	6.35014	1.55078	1.53871	688	362	-1.28184	7.19005	3.68e-35	8.77e-35	67.6827
DeletionPeak34	17q21.31	Deletion	PLEKHH3	pleckstrin homology domain containing, family H (with MyTH4 domain) member 3	0.623843	2.79e-34	-12.732	control	924.716	577.96	555.604	339.216	9.62761	8.94687	0.816274	0.838097	688	362	-0.680745	9.39292	6.15e-35	1.43e-34	67.1725
DeletionPeak34	17q21.31	Deletion	RND2	Rho family GTPase 2	0.378362	8.15e-34	-12.6328	control	150.987	70.8548	182.032	104.582	6.46719	5.06503	1.62322	1.86759	688	362	-1.40216	5.98378	1.84e-34	4.19e-34	66.0821
DeletionPeak34	17q21.31	Deletion	LRRC37A	leucine rich repeat containing 37A	0.679194	6.61e-33	-12.4398	control	434.766	302.26	197.357	159.28	8.62071	8.06261	0.668778	0.731574	688	362	-0.558104	8.4283	1.53e-33	3.4e-33	63.9772
DeletionPeak34	17q21.31	Deletion	NAGLU	N-acetylglucosaminidase, alpha	0.699755	9.62e-33	-12.405	control	889.212	629.321	477.665	336.846	9.65415	9.13907	0.621946	0.671481	688	362	-0.515079	9.47657	2.24e-33	4.87e-33	63.6001
DeletionPeak34	17q21.31	Deletion	TUBG1	tubulin, gamma 1	0.715902	4.83e-32	-12.2536	control	1274.54	893.628	607.776	380.205	10.1759	9.69378	0.628542	0.560249	688	362	-0.482166	10.0097	1.16e-32	2.46e-32	61.9684
DeletionPeak34	17q21.31	Deletion	NSF	N-ethylmaleimide-sensitive factor	0.729632	2.96e-28	-11.4135	control	1906.06	1413.64	979.204	926.094	10.7609	10.3061	0.611579	0.617235	688	362	-0.454759	10.6041	7.93e-29	1.65e-28	53.1961
DeletionPeak34	17q21.31	Deletion	WNK4	WNK lysine deficient protein kinase 4	0.248891	9.81e-26	-10.8265	control	1039.33	381.126	1483.37	696.476	8.32638	6.31997	2.78692	2.98789	688	362	-2.00641	7.63465	2.85e-26	5.82e-26	47.3561
DeletionPeak34	17q21.31	Deletion	BRCA1	breast cancer 1, early onset	0.613779	1.3e-25	-10.7969	control	501.502	306.856	338.146	180.391	8.66507	7.96086	0.970631	1.0681	688	362	-0.704209	8.42228	3.82e-26	7.63e-26	47.0673
DeletionPeak34	17q21.31	Deletion	DBF4B	DBF4 zinc finger B	0.711835	8.15e-25	-10.6057	control	179.512	128.121	97.929	72.199	7.31929	6.82891	0.706431	0.723223	688	362	-0.490385	7.15023	2.45e-25	4.81e-25	45.2224
DeletionPeak34	17q21.31	Deletion	STAT5A	signal transducer and activator of transcription 5A	0.673166	9.07e-24	-10.35	control	1237.54	848.848	734.296	512.744	10.0474	9.47643	0.828164	0.890272	688	362	-0.570966	9.85055	2.83e-24	5.45e-24	42.7962
DeletionPeak34	17q21.31	Deletion	VAT1	vesicle amine transport 1	0.766349	1.32e-22	-10.0591	control	5134.74	3925.82	2347.95	1865.23	12.2032	11.8193	0.590305	0.582505	688	362	-0.383927	12.0708	4.33e-23	8.17e-23	40.0952
DeletionPeak34	17q21.31	Deletion	RPL27	ribosomal protein L27	0.733317	9.03e-22	-9.84675	control	9490.03	6980.35	5998.47	4194.6	13.0267	12.5792	0.692857	0.713474	688	362	-0.44749	12.8724	3.04e-22	5.64e-22	38.1633
DeletionPeak34	17q21.31	Deletion	PLCD3	phospholipase C, delta 3	0.632371	2.69e-21	-9.72423	control	698.054	450.309	544.294	437.912	9.08627	8.42512	1.04422	1.05506	688	362	-0.661157	8.85833	9.24e-22	1.68e-21	37.0643
DeletionPeak34	17q21.31	Deletion	RAMP2	receptor (G protein-coupled) activity modifying protein 2	0.649327	1.75e-20	-9.51066	control	582.45	381.6	467.818	317.919	8.83696	8.21397	1.01014	1.00857	688	362	-0.622983	8.62218	6.23e-21	1.11e-20	35.1761
DeletionPeak34	17q21.31	Deletion	TMEM106A	transmembrane protein 106A	0.734348	2.69e-18	-8.91791	control	194.479	144.152	104.205	76.7444	7.42612	6.98065	0.756415	0.794062	688	362	-0.445464	7.27254	1.03e-18	1.81e-18	30.1221
DeletionPeak34	17q21.31	Deletion	IFI35	interferon-induced protein 35	0.671303	6.08e-18	-8.81828	control	940.901	653.795	721.269	552.735	9.55098	8.97601	0.966632	1.07406	688	362	-0.574965	9.35275	2.37e-18	4.09e-18	29.3
DeletionPeak34	17q21.31	Deletion	PYY	peptide YY	0.444267	1.31e-17	-8.72372	control	21.3013	8.97604	68.5568	42.1121	2.38313	1.21263	2.20524	1.78078	688	362	-1.1705	1.97958	5.19e-18	8.8e-18	28.5271
DeletionPeak34	17q21.31	Deletion	LRRC37A2	leucine rich repeat containing 37, member A2	0.686991	1.74e-17	-8.68881	control	155.862	114.342	91.6067	88.6419	7.03906	6.49742	0.917783	1.03759	688	362	-0.541638	6.85232	6.92e-18	1.15e-17	28.2435
DeletionPeak34	17q21.31	Deletion	SLC25A39	solute carrier family 25, member 39	0.786838	4.8e-16	-8.27053	control	3312.75	2661.75	1605.08	1459.5	11.5544	11.2086	0.619536	0.688223	688	362	-0.345861	11.4352	2e-16	3.28e-16	24.9233
DeletionPeak34	17q21.31	Deletion	ARL4D	ADP-ribosylation factor-like 4D	0.679089	3.31e-14	-7.70606	control	176.76	120.512	194.185	120.21	7.01536	6.45703	1.10515	1.1387	688	362	-0.558328	6.82287	1.5e-14	2.41e-14	20.6718
DeletionPeak34	17q21.31	Deletion	CNTNAP1	contactin associated protein 1	0.734482	1.12e-13	-7.53774	control	198.044	143.567	133.429	90.9419	7.35738	6.91218	0.913106	0.904677	688	362	-0.4452	7.2039	5.15e-14	8.18e-14	19.4558
DeletionPeak34	17q21.31	Deletion	SPPL2C	signal peptide peptidase like 2C	0.74276	3.58e-13	-7.37365	control	1.31593	0.495236	2.59784	1.40255	0.761215	0.332183	0.989972	0.684803	688	362	-0.429032	0.613301	1.68e-13	2.62e-13	18.2937
DeletionPeak34	17q21.31	Deletion	RUNDC3A	RUN domain containing 3A	0.523354	5.5e-12	-6.97478	control	120.088	28.0115	495.958	137.755	3.69237	2.75823	2.2455	1.66887	688	362	-0.934141	3.37031	2.71e-12	4.16e-12	15.5653
DeletionPeak34	17q21.31	Deletion	GRN	granulin	0.833308	1.12e-10	-6.51194	control	8441.15	7035.49	4392.2	3194.08	12.9065	12.6435	0.613424	0.638312	688	362	-0.263079	12.8158	5.74e-11	8.69e-11	12.5732
DeletionPeak34	17q21.31	Deletion	MPP3	membrane protein, palmitoylated 3 (MAGUK p55 subfamily member 3)	0.743862	3.99e-10	-6.30556	control	138.77	101.281	129.1	84.5456	6.73239	6.30549	1.03177	1.06548	688	362	-0.426893	6.58521	2.11e-10	3.15e-10	11.3
DeletionPeak34	17q21.31	Deletion	PSMC3IP	PSMC3 interacting protein	0.779272	3.47e-09	-5.94401	control	134.593	104.02	103.016	79.0509	6.77068	6.41088	0.934429	0.929927	688	362	-0.359802	6.64664	1.89e-09	2.74e-09	9.16153
DeletionPeak34	17q21.31	Deletion	SPATA32	spermatogenesis associated 32	0.805165	9.1e-09	-5.77609	control	3.22945	2.37845	3.23848	2.38677	1.81636	1.50372	0.836516	0.829309	688	362	-0.312644	1.70858	5.03e-09	7.19e-09	8.20848
DeletionPeak34	17q21.31	Deletion	HIGD1B	HIG1 hypoxia inducible domain family, member 1B	0.763615	5.5e-08	-5.44924	control	22.3618	16.8199	26.9553	14.5509	4.12508	3.736	1.08362	1.13218	688	362	-0.389082	3.99094	3.15e-08	4.44e-08	6.42703
DeletionPeak34	17q21.31	Deletion	ADAM11	ADAM metallopeptidase domain 11	0.740217	9.59e-08	-5.34572	control	14.8383	12.3488	29.495	27.0483	3.34089	2.90691	1.2104	1.32619	688	362	-0.43398	3.19127	5.52e-08	7.67e-08	5.88324
DeletionPeak34	17q21.31	Deletion	FZD2	frizzled class receptor 2	0.808744	2.47e-06	-4.69271	control	175.926	139.401	124.262	101.062	7.13499	6.82874	1.02761	0.963046	688	362	-0.306246	7.02941	1.53e-06	2.06e-06	2.68198
DeletionPeak34	17q21.31	Deletion	CD300LG	CD300 molecule-like family member g	0.617658	7.43e-06	-4.45399	control	65.4437	37.1215	166.544	73.3453	4.06872	3.3736	2.43153	2.35824	688	362	-0.695121	3.82907	4.67e-06	6.22e-06	1.6113
DeletionPeak34	17q21.31	Deletion	GFAP	glial fibrillary acidic protein	0.691302	1.1e-05	-4.36635	control	20.7866	16.9063	63.0392	64.2073	2.80156	2.26895	1.88412	1.8745	688	362	-0.532611	2.61794	6.94e-06	9.13e-06	1.23176
DeletionPeak34	17q21.31	Deletion	C1QL1	complement component 1, q subcomponent-like 1	0.721684	1.62e-05	-4.27746	control	30.3282	25.9285	61.6623	62.8064	3.87749	3.40693	1.6603	1.7624	688	362	-0.47056	3.71526	1.03e-05	1.34e-05	0.854203
DeletionPeak34	17q21.31	Deletion	HSD17B1	hydroxysteroid (17-beta) dehydrogenase 1	0.77084	7.24e-05	-3.9162	control	166.809	149.287	458.966	365.354	6.29982	5.92432	1.4018	1.6138	688	362	-0.375497	6.17036	4.79e-05	6.14e-05	-0.60282
DeletionPeak34	17q21.31	Deletion	MEOX1	mesenchyme homeobox 1	0.807449	0.0139279	-2.30847	control	114.468	90.7787	156.026	144.232	5.64021	5.33165	2.09566	1.99334	688	362	-0.308556	5.53383	0.0105833	0.0128787	-5.55909
DeletionPeak35	18q23	Deletion	ATP9B	ATPase, class II, type 9B	0.630319	9.7e-83	-21.3125	control	493.099	311.169	162.251	101.831	8.8735	8.20765	0.471727	0.485486	702	348	-0.665845	8.65282	2.42e-84	7.99e-83	180.636
DeletionPeak35	18q23	Deletion	LINC00909	long intergenic non-protein coding RNA 909	0.619425	3.77e-74	-19.9326	control	230.689	144.691	88.268	61.3602	7.76458	7.07358	0.508006	0.568163	702	348	-0.690999	7.53556	1.58e-75	2.61e-74	160.396
DeletionPeak35	18q23	Deletion	ZADH2	zinc binding alcohol dehydrogenase domain containing 2	0.617519	3.58e-67	-18.7892	control	1037.8	686.074	392.263	681.715	9.92581	9.23036	0.523918	0.638785	702	348	-0.695445	9.69532	2e-68	2.2e-67	144.092
DeletionPeak35	18q23	Deletion	RBFA	ribosome binding factor A (putative)	0.639938	4.52e-63	-18.1	control	460.071	299.338	186.013	134.131	8.75209	8.1081	0.51829	0.588775	702	348	-0.643996	8.53865	3.04e-64	2.51e-63	134.494
DeletionPeak35	18q23	Deletion	TIMM21	translocase of inner mitochondrial membrane 21 homolog (yeast)	0.717074	3.59e-59	-17.4298	control	390.938	283.76	123.716	116.496	8.55487	8.07506	0.402183	0.452532	702	348	-0.479806	8.39585	2.96e-60	1.95e-59	125.343
DeletionPeak35	18q23	Deletion	ZNF236	zinc finger protein 236	0.638646	4.65e-52	-16.1763	control	402.304	257.858	158.265	101.86	8.53969	7.89278	0.599482	0.6309	702	348	-0.646912	8.32528	5.06e-53	2.78e-52	108.753
DeletionPeak35	18q23	Deletion	TSHZ1	teashirt zinc finger homeobox 1	0.630248	6.71e-50	-15.7842	control	809.935	576.653	332.095	851.104	9.55213	8.88612	0.576489	0.761681	702	348	-0.666009	9.33139	7.97e-51	3.76e-50	103.714
DeletionPeak35	18q23	Deletion	CTDP1	CTD (carboxy-terminal domain, RNA polymerase II, polypeptide A) phosphatase, subunit 1	0.699779	3.52e-46	-15.0954	control	591.275	413.617	225.167	148.299	9.11734	8.60231	0.514793	0.531251	702	348	-0.515028	8.94664	4.8e-47	1.98e-46	95.0491
DeletionPeak35	18q23	Deletion	HSBP1L1	heat shock factor binding protein 1-like 1	0.583224	5.84e-42	-14.2902	control	207.458	128.916	129.568	108.873	7.4846	6.70672	0.785497	0.915307	702	348	-0.777878	7.22679	9.16e-43	3.36e-42	85.2402
DeletionPeak35	18q23	Deletion	CNDP2	CNDP dipeptidase 2 (metallopeptidase M20 family)	0.722858	8.67e-39	-13.663	control	4680.02	3406.7	1803.53	1281.28	12.1005	11.6323	0.506112	0.554417	702	348	-0.468216	11.9454	1.54e-39	5.09e-39	77.8511
DeletionPeak35	18q23	Deletion	ZNF407	zinc finger protein 407	0.728947	3e-35	-12.9365	control	382.264	299.428	138.016	303.451	8.49665	8.04054	0.498283	0.609658	702	348	-0.456114	8.34548	6.3e-36	1.89e-35	69.5839
DeletionPeak35	18q23	Deletion	TXNL4A	thioredoxin-like 4A	0.713495	1.25e-34	-12.8067	control	1144.39	812.051	559.603	386.123	10.0316	9.54459	0.586009	0.567894	702	348	-0.487026	9.8702	2.69e-35	7.39e-35	68.1415
DeletionPeak35	18q23	Deletion	SOCS6	suppressor of cytokine signaling 6	0.684432	3.67e-31	-12.0622	control	1218.45	857.427	689.666	538.296	10.0882	9.54114	0.660747	0.751041	702	348	-0.547022	9.90687	9.04e-32	2.29e-31	60.0739
DeletionPeak35	18q23	Deletion	ADNP2	ADNP homeobox 2	0.757583	1.01e-30	-11.9646	control	831.599	625.965	305.029	200.949	9.6117	9.21118	0.512062	0.507272	702	348	-0.400525	9.47896	2.55e-31	6.02e-31	59.0433
DeletionPeak35	18q23	Deletion	RTTN	rotatin	0.698339	1.83e-30	-11.9082	control	279.388	202.228	138.378	135.19	7.98922	7.47122	0.635861	0.716568	702	348	-0.518	7.81754	4.63e-31	1.02e-30	58.4512
DeletionPeak35	18q23	Deletion	PQLC1	PQ loop repeat containing 1	0.698522	3.68e-28	-11.392	control	908.739	645.422	484.114	388.231	9.66369	9.14607	0.676024	0.726886	702	348	-0.517622	9.49213	9.89e-29	2.04e-28	53.1273
DeletionPeak35	18q23	Deletion	PARD6G	par-6 family cell polarity regulator gamma	0.743987	4.58e-21	-9.66368	control	252.707	183.345	170.833	89.9029	7.8076	7.38095	0.687045	0.645619	702	348	-0.426651	7.6662	1.59e-21	3.09e-21	36.6804
DeletionPeak35	18q23	Deletion	FBXO15	F-box protein 15	0.516747	8.87e-20	-9.32279	control	45.9796	26.6067	44.818	39.1574	4.8912	3.93873	1.53814	1.60236	702	348	-0.952471	4.57553	3.24e-20	5.95e-20	33.7005
DeletionPeak35	18q23	Deletion	CYB5A	cytochrome b5 type A (microsomal)	0.628189	2.53e-19	-9.19973	control	2445.96	1642.59	1638.85	1263.42	10.9214	10.2506	1.07297	1.18944	702	348	-0.67073	10.6991	9.41e-20	1.63e-19	32.647
DeletionPeak35	18q23	Deletion	ZNF516	zinc finger protein 516	0.585072	5.74e-19	-9.10318	control	452.45	256.87	325.03	177.552	8.36961	7.59629	1.33229	1.22194	702	348	-0.773314	8.11331	2.15e-19	3.55e-19	31.8288
DeletionPeak35	18q23	Deletion	LINC00908	long intergenic non-protein coding RNA 908	0.486723	1.6e-17	-8.69931	control	18.7842	6.98321	27.7539	12.5208	3.13785	2.09902	1.95018	1.53457	702	348	-1.03883	2.79355	6.35e-18	9.98e-18	28.4866
DeletionPeak35	18q23	Deletion	NFATC1	nuclear factor of activated T-cells, cytoplasmic, calcineurin-dependent 1	0.734373	7.16e-13	-7.27439	control	499.263	379.153	317.083	304.406	8.70211	8.25669	0.927249	0.949099	702	348	-0.445415	8.55448	3.4e-13	5.1e-13	17.7635
DeletionPeak35	18q23	Deletion	MBP	myelin basic protein	0.749672	1.04e-09	-6.14765	control	718.461	514.783	525.195	335.09	9.13783	8.72216	1.07236	0.94536	702	348	-0.415669	9.00006	5.58e-10	8e-10	10.5156
DeletionPeak35	18q23	Deletion	CBLN2	cerebellin 2 precursor	0.484111	1.21e-06	-4.8436	control	439.746	193.003	1577.85	953.526	4.2391	3.19251	3.47328	2.91546	702	348	-1.04659	3.89223	7.33e-07	1.01e-06	3.55255
DeletionPeak36	19p13.3	Deletion	UQCR11	ubiquinol-cytochrome c reductase, complex III subunit XI	0.731245	1.19e-26	-11.0437	control	1450.36	1058.15	856.286	553.028	10.3486	9.89703	0.618839	0.64411	694	356	-0.451573	10.1955	3.34e-27	2.67e-26	50.127
DeletionPeak36	19p13.3	Deletion	REXO1	REX1, RNA exonuclease 1 homolog (S. cerevisiae)	0.767939	5.83e-25	-10.6412	control	657.41	507.571	251.778	204.626	9.26286	8.88192	0.54149	0.564358	694	356	-0.380937	9.1337	1.75e-25	6.98e-25	46.2153
DeletionPeak36	19p13.3	Deletion	MBD3	methyl-CpG binding domain protein 3	0.764254	4.89e-15	-7.96547	control	1524.64	1158.82	944.104	662.928	10.372	9.98409	0.748278	0.745489	694	356	-0.387875	10.2405	2.13e-15	4.26e-15	23.3227
DeletionPeak36	19p13.3	Deletion	MEX3D	mex-3 RNA binding family member D	0.794422	4.39e-15	-7.97993	control	565.741	458.034	250.967	218.577	9.0169	8.68488	0.613606	0.684565	694	356	-0.332022	8.90433	1.91e-15	4.26e-15	23.4311
DeletionPeak36	19p13.3	Deletion	ATP8B3	ATPase, aminophospholipid transporter, class I, type 8B, member 3	0.638299	1.59e-14	-7.80732	control	63.4757	44.1607	95.8816	73.992	5.39595	4.74825	1.23318	1.34829	694	356	-0.647695	5.17635	7.04e-15	1.13e-14	22.1488
DeletionPeak36	19p13.3	Deletion	KLF16	Kruppel-like factor 16	0.82849	1.8e-08	-5.65464	control	539.047	451.309	284.495	234.834	8.90244	8.63099	0.720979	0.766539	694	356	-0.271443	8.8104	1.01e-08	1.34e-08	8.3136
DeletionPeak37	19q13.32	Deletion	ARHGAP35	Rho GTPase activating protein 35	0.614328	1.18e-39	-13.8357	control	3941.44	2541.53	1685.36	1461.38	11.8119	11.109	0.63417	0.76233	837	213	-0.702918	11.6693	2.04e-40	4.68e-39	80.1642
DeletionPeak37	19q13.32	Deletion	PRKD2	protein kinase D2	0.717322	1.4e-38	-13.6199	control	1311.88	953.251	425.285	348.129	10.2892	9.80988	0.444829	0.507232	837	213	-0.479308	10.192	2.54e-39	2.92e-38	77.6578
DeletionPeak37	19q13.32	Deletion	FKRP	fukutin related protein	0.761547	1.5e-25	-10.7815	control	255.877	198.675	84.1986	83.5551	7.93193	7.53893	0.458879	0.532068	837	213	-0.392995	7.85221	4.44e-26	2.55e-25	47.422
DeletionPeak37	19q13.32	Deletion	NPAS1	neuronal PAS domain protein 1	0.428237	1.36e-25	-10.7926	control	28.5428	13.626	37.0339	22.8112	4.17359	2.95007	1.46398	1.53477	837	213	-1.22352	3.92539	3.98e-26	2.55e-25	47.5292
DeletionPeak37	19q13.32	Deletion	STRN4	striatin, calmodulin binding protein 4	0.795951	8.79e-22	-9.85017	control	1879.5	1495.27	599.573	453.483	10.8106	10.4813	0.433406	0.441483	837	213	-0.329249	10.7438	2.95e-22	1.36e-21	38.7142
DeletionPeak37	19q13.32	Deletion	CALM3	calmodulin 3 (phosphorylase kinase, delta)	0.791254	4.76e-21	-9.65927	control	5316.76	4242.99	1811.58	1548.94	12.3048	11.967	0.446779	0.48719	837	213	-0.337787	12.2362	1.66e-21	6.35e-21	37.0096
DeletionPeak37	19q13.32	Deletion	PPP5C	protein phosphatase 5, catalytic subunit	0.824747	7.27e-18	-8.79644	control	1200.2	993.453	372.686	305.252	10.1705	9.89256	0.404959	0.434895	837	213	-0.277976	10.1141	2.85e-18	9.35e-18	29.6576
DeletionPeak37	19q13.32	Deletion	CCDC9	coiled-coil domain containing 9	0.727878	8.34e-16	-8.19855	control	493.738	364.122	218.902	172.317	8.7939	8.33567	0.721941	0.753901	837	213	-0.458232	8.70094	3.52e-16	8.99e-16	24.9117
DeletionPeak37	19q13.32	Deletion	BBC3	BCL2 binding component 3	0.695763	5.14e-10	-6.2645	control	255.193	179.373	185.682	132.365	7.64059	7.11726	1.08931	1.08962	837	213	-0.523333	7.53443	2.72e-10	6.26e-10	11.6201
DeletionPeak37	19q13.32	Deletion	TMEM160	transmembrane protein 160	0.767508	6.82e-07	-4.96083	control	93.086	74.4575	90.8882	83.0913	6.18849	5.80674	0.985519	1.07106	837	213	-0.381746	6.11105	4.09e-07	7.24e-07	4.52942
DeletionPeak37	19q13.32	Deletion	PNMAL2	paraneoplastic Ma antigen family-like 2	0.738517	1.19e-06	-4.84606	control	66.5315	52.0844	68.2707	62.8002	5.60217	5.16487	1.16515	1.22158	837	213	-0.437297	5.51346	7.24e-07	1.19e-06	3.98007
DeletionPeak37	19q13.32	Deletion	DACT3	dishevelled-binding antagonist of beta-catenin 3	0.75897	2.78e-06	-4.66784	control	125.737	98.1841	100.772	83.119	6.59303	6.19514	1.10104	1.15213	837	213	-0.397885	6.51232	1.72e-06	2.64e-06	3.1514
DeletionPeak37	19q13.32	Deletion	CCDC8	coiled-coil domain containing 8	0.732013	6.43e-05	-3.94585	control	327.568	248.735	351.472	288.243	7.69522	7.24516	1.48679	1.49084	837	213	-0.450059	7.60393	4.24e-05	6.1e-05	0.10074
DeletionPeak37	19q13.32	Deletion	HIF3A	hypoxia inducible factor 3, alpha subunit	0.758053	0.00384022	-2.77481	control	21.5502	17.9269	58.2567	66.8747	2.9335	2.53387	1.90888	1.75366	837	213	-0.39963	2.85243	0.00281066	0.0035914	-3.78558
DeletionPeak37	19q13.32	Deletion	PNMAL1	paraneoplastic Ma antigen family-like 1	0.830463	0.0333806	-1.94593	control	435.508	363.057	586.52	411.409	7.81897	7.55096	1.7876	1.83086	837	213	-0.268012	7.7646	0.0259645	0.0314307	-5.7286
DeletionPeak38	20p13	Deletion	TBC1D20	TBC1 domain family, member 20	0.602782	1.7e-89	-22.3691	control	1448.4	900.291	396.297	367.424	10.4575	9.72725	0.344215	0.528368	893	157	-0.730292	10.3483	3.15e-91	5.35e-90	196.427
DeletionPeak38	20p13	Deletion	ZCCHC3	zinc finger, CCHC domain containing 3	0.640713	8.21e-54	-16.4907	control	582.397	385.767	186.887	187.549	9.12335	8.4811	0.425503	0.571159	893	157	-0.642249	9.02731	8.44e-55	7.17e-54	112.794
DeletionPeak38	20p13	Deletion	RBCK1	RanBP-type and C3HC4-type zinc finger containing 1	0.594187	2.53e-47	-15.3114	control	1860.52	1124.06	783.654	484.285	10.7532	10.0022	0.551594	0.647917	893	157	-0.75101	10.6409	3.26e-48	1.84e-47	97.6905
DeletionPeak38	20p13	Deletion	NRSN2	neurensin 2	0.592747	3.9e-37	-13.3269	control	1205.86	731.893	546.047	354.324	10.1026	9.34811	0.635406	0.754098	893	157	-0.754512	9.9898	7.57e-38	3.22e-37	73.9391
DeletionPeak38	20p13	Deletion	SOX12	SRY (sex determining region Y)-box 12	0.559401	3.22e-33	-12.5072	control	1249.89	725.7	669.307	483.385	10.1	9.26193	0.753012	0.887644	893	157	-0.838046	9.97467	7.4e-34	2.52e-33	64.8065
DeletionPeak38	20p13	Deletion	CSNK2A1	casein kinase 2, alpha 1 polypeptide	0.693445	4.24e-33	-12.4816	control	1630.16	1173.28	566.551	728.883	10.5955	10.0674	0.462844	0.618235	893	157	-0.528147	10.5165	9.79e-34	2.77e-33	64.5277
DeletionPeak38	20p13	Deletion	SRXN1	sulfiredoxin 1	0.712136	5.07e-18	-8.84088	control	1338.28	973.708	683.029	459.891	10.2473	9.75748	0.614619	0.771285	893	157	-0.489774	10.174	1.97e-18	4.79e-18	29.5969
DeletionPeak38	20p13	Deletion	DEFB132	defensin, beta 132	0.446336	2.5e-13	-7.425	control	12.777	4.48177	23.7963	11.0873	2.55941	1.39561	1.86395	1.47909	893	157	-1.1638	2.38539	1.16e-13	2.48e-13	18.7695
DeletionPeak38	20p13	Deletion	SLC52A3	solute carrier family 52 (riboflavin transporter), member 3	0.601289	1.1e-11	-6.87127	control	527.568	321.065	394.053	259.842	8.63101	7.89714	1.2349	1.23281	893	157	-0.733869	8.52128	5.45e-12	1.03e-11	14.9955
DeletionPeak38	20p13	Deletion	TRIB3	tribbles pseudokinase 3	0.697404	3.04e-11	-6.71567	control	1082.43	789.198	679.518	493.769	9.83405	9.31412	0.861536	1.06605	893	157	-0.519934	9.75631	1.53e-11	2.6e-11	13.983
DeletionPeak39	21q11.2	Deletion	ANKRD20A11P	ankyrin repeat domain 20 family, member A11, pseudogene	0.789846	0.000104165	-3.82414	control	3.60546	2.53462	5.48567	4.34825	1.63619	1.29584	1.17598	1.09794	837	213	-0.340356	1.56715	6.95e-05	0.000486348	0.711844
DeletionPeak40	22q13.32	Deletion	BRD1	bromodomain containing 1	0.713523	3.3e-71	-19.4525	control	1016.23	726.479	302.138	247.625	9.93391	9.44694	0.400787	0.405116	568	482	-0.486968	9.71037	1.56e-72	7.51e-71	153.572
DeletionPeak40	22q13.32	Deletion	ALG12	ALG12, alpha-1,6-mannosyltransferase	0.661685	4.55e-67	-18.7699	control	694.431	463.628	262.842	180.331	9.35687	8.76109	0.489328	0.536872	568	482	-0.595784	9.08338	2.57e-68	6.17e-67	143.898
DeletionPeak40	22q13.32	Deletion	PPP6R2	protein phosphatase 6, regulatory subunit 2	0.668638	6.96e-64	-18.2361	control	1305.4	869.806	549.091	310.137	10.2575	9.67685	0.509083	0.518345	568	482	-0.580702	9.99098	4.52e-65	7.23e-64	136.453
DeletionPeak40	22q13.32	Deletion	TBC1D22A	TBC1 domain family, member 22A	0.701762	2.27e-63	-18.1486	control	434.713	308.469	141.459	113.305	8.70164	8.19069	0.426998	0.482801	568	482	-0.510946	8.46709	1.52e-64	1.83e-63	135.243
DeletionPeak40	22q13.32	Deletion	PLXNB2	plexin B2	0.673829	7.06e-59	-17.3756	control	8135.85	5505.42	3015.37	1967.33	12.9002	12.3306	0.512561	0.546738	568	482	-0.569546	12.6387	6.06e-60	5.82e-59	124.689
DeletionPeak40	22q13.32	Deletion	RABL2B	RAB, member of RAS oncogene family-like 2B	0.688704	2.43e-57	-17.1096	control	502.558	342.039	192.601	116.469	8.8813	8.34325	0.526163	0.483255	568	482	-0.538044	8.63431	2.19e-58	1.75e-57	121.115
DeletionPeak40	22q13.32	Deletion	ZBED4	zinc finger, BED-type containing 4	0.680187	2.19e-51	-16.0528	control	952.541	646.941	461.574	311.523	9.78029	9.22429	0.558062	0.55932	568	482	-0.555997	9.52506	2.48e-52	1.7e-51	107.236
DeletionPeak40	22q13.32	Deletion	GRAMD4	GRAM domain containing 4	0.68707	5.98e-50	-15.7926	control	966.599	659.543	419.979	254.406	9.8069	9.26543	0.555547	0.549939	568	482	-0.541472	9.55834	7.07e-51	4.24e-50	103.899
DeletionPeak40	22q13.32	Deletion	ADM2	adrenomedullin 2	0.497362	1.99e-46	-15.1411	control	415.166	210.481	331.202	166.963	8.33865	7.33101	1.05322	1.10115	568	482	-1.00763	7.87609	2.69e-47	1.43e-46	95.6955
DeletionPeak40	22q13.32	Deletion	LMF2	lipase maturation factor 2	0.686217	2.61e-39	-13.7662	control	1670.16	1125.58	989.546	509.862	10.547	10.0037	0.649264	0.622025	568	482	-0.543264	10.2976	4.58e-40	2.2e-39	79.1304
DeletionPeak40	22q13.32	Deletion	CDPF1	cysteine-rich, DPF motif domain containing 1	0.72417	2.75e-36	-13.1519	control	174.257	127.888	88.2859	68.5301	7.33671	6.87111	0.544611	0.600751	568	482	-0.4656	7.12298	5.5e-37	2.4e-36	72.082
DeletionPeak40	22q13.32	Deletion	CRELD2	cysteine-rich with EGF-like domains 2	0.650838	2.36e-34	-12.7479	control	950.588	615.738	707.84	445.313	9.66083	9.0412	0.782608	0.787841	568	482	-0.61963	9.37639	5.14e-35	2.06e-34	67.5719
DeletionPeak40	22q13.32	Deletion	SBF1	SET binding factor 1	0.685631	2.51e-33	-12.5297	control	1446.32	998.778	748.825	494.016	10.339	9.79447	0.677725	0.728735	568	482	-0.544495	10.089	5.72e-34	2.11e-33	65.1793
DeletionPeak40	22q13.32	Deletion	TRABD	TraB domain containing	0.662644	2.03e-32	-12.3344	control	958.197	644.92	602.592	418.242	9.69673	9.10303	0.759184	0.798237	568	482	-0.593694	9.42419	4.81e-33	1.65e-32	63.0629
DeletionPeak40	22q13.32	Deletion	TTC38	tetratricopeptide repeat domain 38	0.70851	2.34e-32	-12.3211	control	591.287	419.664	283.458	219.335	9.06402	8.56688	0.65789	0.643326	568	482	-0.49714	8.83581	5.56e-33	1.78e-32	62.9204
DeletionPeak40	22q13.32	Deletion	DENND6B	DENN/MADD domain containing 6B	0.666272	3.3e-31	-12.0721	control	266.637	183.347	141.567	113.097	7.88152	7.2957	0.738511	0.833874	568	482	-0.585817	7.6126	8.09e-32	2.31e-31	60.2604
DeletionPeak40	22q13.32	Deletion	TUBGCP6	tubulin, gamma complex associated protein 6	0.712275	3.33e-31	-12.0712	control	864.534	621.004	420.122	350.026	9.6094	9.11991	0.648184	0.661911	568	482	-0.489493	9.3847	8.17e-32	2.31e-31	60.2508
DeletionPeak40	22q13.32	Deletion	NCAPH2	non-SMC condensin II complex, subunit H2	0.717384	4.63e-29	-11.5959	control	928.908	665.071	543.08	383.277	9.6953	9.21612	0.664973	0.669475	568	482	-0.479182	9.47534	1.21e-29	3.23e-29	55.2898
DeletionPeak40	22q13.32	Deletion	SCO2	SCO2 cytochrome c oxidase assembly protein	0.70857	2.86e-28	-11.417	control	662.931	463.529	454.635	260.093	9.17748	8.68046	0.706461	0.698554	568	482	-0.497017	8.94932	7.64e-29	1.93e-28	53.4621
DeletionPeak40	22q13.32	Deletion	ARSA	arylsulfatase A	0.674935	3.49e-27	-11.1673	control	1064.43	724.733	717.943	424.474	9.83562	9.26844	0.78713	0.857888	568	482	-0.56718	9.57526	9.62e-28	2.31e-27	50.9488
DeletionPeak40	22q13.32	Deletion	TRMU	tRNA 5-methylaminomethyl-2-thiouridylate methyltransferase	0.708023	7.31e-27	-11.0926	control	297.395	214.402	176.348	144.326	8.03437	7.53624	0.70991	0.742597	568	482	-0.498132	7.80571	2.04e-27	4.66e-27	50.205
DeletionPeak40	22q13.32	Deletion	CERK	ceramide kinase	0.728126	1.21e-23	-10.3188	control	940.612	689.11	467.673	365.596	9.71139	9.25365	0.711722	0.721525	568	482	-0.457741	9.50127	3.81e-24	8.3e-24	42.739
DeletionPeak40	22q13.32	Deletion	PIM3	Pim-3 proto-oncogene, serine/threonine kinase	0.716383	1.13e-22	-10.0756	control	1868.93	1303.99	1292.1	738.929	10.6369	10.1557	0.791716	0.746479	568	482	-0.481197	10.416	3.71e-23	7.74e-23	40.4838
DeletionPeak40	22q13.32	Deletion	HDAC10	histone deacetylase 10	0.737687	1.06e-18	-9.02935	control	445.715	329.958	272.643	194.129	8.59312	8.1542	0.771778	0.800467	568	482	-0.438919	8.39164	4.03e-19	8.06e-19	31.2928
DeletionPeak40	22q13.32	Deletion	CHKB	choline kinase beta	0.781079	5e-17	-8.55729	control	253.273	198.695	151.803	97.8837	7.84028	7.48382	0.626191	0.723142	568	482	-0.35646	7.67665	2.02e-17	3.88e-17	27.4277
DeletionPeak40	22q13.32	Deletion	SYCE3	synaptonemal complex central element protein 3	0.590885	2.3e-15	-8.0661	control	18.8463	12.5997	29.9954	30.5552	3.48829	2.72924	1.49974	1.54639	568	482	-0.75905	3.13985	9.83e-16	1.82e-15	23.5983
DeletionPeak40	22q13.32	Deletion	PPARA	peroxisome proliferator-activated receptor alpha	0.71699	8.86e-15	-7.88571	control	377.711	266.373	294.744	192.294	8.22209	7.74212	0.985973	0.98058	568	482	-0.479975	8.00176	3.9e-15	6.93e-15	22.2421
DeletionPeak40	22q13.32	Deletion	SHANK3	SH3 and multiple ankyrin repeat domains 3	0.772806	3.97e-13	-7.35891	control	550.318	431.118	342.084	307.655	8.87747	8.50564	0.806088	0.827773	568	482	-0.371823	8.70678	1.87e-13	3.2e-13	18.4384
DeletionPeak40	22q13.32	Deletion	ODF3B	outer dense fiber of sperm tails 3B	0.700836	5.71e-13	-7.30682	control	229.7	166.749	220.117	165.917	7.41093	6.89807	1.10255	1.17077	568	482	-0.512852	7.1755	2.7e-13	4.47e-13	18.0751
DeletionPeak40	22q13.32	Deletion	LINC00899	long intergenic non-protein coding RNA 899	0.735078	7.78e-13	-7.26198	control	42.1301	29.0305	39.5067	24.3442	5.03263	4.5886	1.03572	0.928617	568	482	-0.444031	4.8288	3.71e-13	5.93e-13	17.7643
DeletionPeak40	22q13.32	Deletion	MAPK12	mitogen-activated protein kinase 12	0.696654	9.06e-13	-7.2391	control	185.155	117.353	235.397	108.267	6.97495	6.45346	1.21465	1.10198	568	482	-0.521486	6.73556	4.35e-13	6.74e-13	17.6063
DeletionPeak40	22q13.32	Deletion	MAPK11	mitogen-activated protein kinase 11	0.754162	8.38e-12	-6.91162	control	261.862	195.814	194.358	139.487	7.72907	7.32201	0.954889	0.947661	568	482	-0.407054	7.54221	4.15e-12	6.03e-12	15.3954
DeletionPeak40	22q13.32	Deletion	MAPK8IP2	mitogen-activated protein kinase 8 interacting protein 2	0.596171	8.36e-12	-6.9122	control	773.616	442.534	934.272	469.586	8.73366	7.98745	1.77904	1.7049	568	482	-0.746203	8.39111	4.13e-12	6.03e-12	15.3992
DeletionPeak40	22q13.32	Deletion	CELSR1	cadherin, EGF LAG seven-pass G-type receptor 1	0.716898	2.27e-08	-5.61256	control	5687.61	3945.29	4341.77	3083.35	11.9313	11.4511	1.42798	1.32793	568	482	-0.480161	11.7109	1.27e-08	1.8e-08	7.55829
DeletionPeak40	22q13.32	Deletion	TYMP	thymidine phosphorylase	0.761565	1.23e-07	-5.29804	control	2315.44	1775.71	2191.26	1517.08	10.7139	10.3209	1.16574	1.23668	568	482	-0.39296	10.5335	7.13e-08	9.78e-08	5.89023
DeletionPeak40	22q13.32	Deletion	CPT1B	carnitine palmitoyltransferase 1B (muscle)	0.794933	2.21e-07	-5.18611	control	365.665	283.617	287.944	224.815	8.1442	7.8131	1.06738	0.987923	568	482	-0.331095	7.99221	1.29e-07	1.72e-07	5.3186
DeletionPeak40	22q13.32	Deletion	PANX2	pannexin 2	0.693544	2.9e-07	-5.13294	control	144.706	90.9549	228.617	110.458	6.22762	5.69968	1.70205	1.61548	568	482	-0.52794	5.98527	1.7e-07	2.2e-07	5.05113
DeletionPeak40	22q13.32	Deletion	WNT7B	wingless-type MMTV integration site family, member 7B	0.696754	4.95e-07	-5.02614	control	570.474	402.656	524.482	394.398	8.43183	7.91055	1.66279	1.69316	568	482	-0.521279	8.19254	2.94e-07	3.71e-07	4.52179
DeletionPeak40	22q13.32	Deletion	PKDREJ	polycystin (PKD) family receptor for egg jelly	0.797077	2.03e-06	-4.7355	control	9.85663	7.36822	10.8952	7.24227	2.97913	2.65192	1.13592	1.09364	568	482	-0.32721	2.82892	1.24e-06	1.53e-06	3.13508
DeletionPeak40	22q13.32	Deletion	MLC1	megalencephalic leukoencephalopathy with subcortical cysts 1	0.683746	1.2e-05	-4.34617	control	82.8406	31.6487	602.477	204.605	3.09367	2.5452	2.17739	1.86622	568	482	-0.548467	2.84189	7.6e-06	9.12e-06	1.40172
DeletionPeak40	22q13.32	Deletion	GTSE1	G-2 and S-phase expressed 1	0.795147	1.64e-05	-4.27418	control	291.626	221.099	261.368	188.981	7.67603	7.34532	1.29987	1.18998	568	482	-0.330706	7.52422	1.05e-05	1.22e-05	1.0969
DeletionPeak40	22q13.32	Deletion	ACR	acrosin	0.83001	8.31e-05	-3.88156	control	4.53463	3.49861	7.32354	6.18584	1.91964	1.65084	1.15184	1.07944	568	482	-0.268799	1.79625	5.51e-05	6.3e-05	-0.478717
DeletionPeak40	22q13.32	Deletion	FAM19A5	family with sequence similarity 19 (chemokine (C-C motif)-like), member A5	0.787863	0.00057105	-3.3672	control	124.846	92.3897	197.126	145.714	5.98889	5.64491	1.66721	1.63303	568	482	-0.343983	5.83098	0.000393435	0.000439183	-2.31935
DeletionPeak40	22q13.32	Deletion	IL17REL	interleukin 17 receptor E-like	0.806742	0.00294646	-2.86404	control	18.0095	11.6227	49.0443	38.3624	2.63829	2.32847	1.85773	1.6114	568	482	-0.30982	2.49607	0.00213298	0.00232689	-3.87216
DeletionPeak40	22q13.32	Deletion	KLHDC7B	kelch domain containing 7B	0.777579	0.00351778	-2.80466	control	550.19	291.803	2036.28	859.028	6.77106	6.40812	2.14446	2.02931	568	482	-0.362938	6.60446	0.00256488	0.0026764	-4.03914

## Sheet: S2
Table S2: Differential Expression of Trans Genes in Somatic Copy Number Alterations (SCNA) in TCGA Breast Cancer
CN Unique Name	CN Descriptor	CN Direction	Trans Gene Symbol	Trans Gene Description	Fold Change	Adjust P-Value Across CNs	T statistic	High Expression Class	Mean Expression Class 0 (unlogged)	Mean Expression Class 1 (unlogged)	Standard Deviation Class 0 (unlogged)	Standard Deviation Class 1 (unlogged)	Mean Expression Class 0 (logged)	Mean Expression Class 1 (logged)	Standard Deviation Class 0 (logged)	Standard Deviation Class 1 (logged)	Sample Size Class 0	Sample Size Class 1	Limma logFC	Limma AveExpr	Limma P.Value	Limma adj.P.Val	Limma B
AmplificationPeak1	1p22.3	Amplification	UCK2	uridine-cytidine kinase 2	1.56573	2.79308e-30	12.341	case	797.505	501.347	326.482	468.022	8.78103	9.42786	0.695038	0.776226	809	241	0.646838	8.92949	9.01913e-33	2.27305e-29	63.4861
AmplificationPeak1	1p22.3	Amplification	XBP1	X-box binding protein 1	0.461218	5.22896e-25	-11.131	control	28826.3	44397.9	28119.6	27052.7	15.06	13.9435	1.21919	1.77902	809	241	-1.11648	14.8038	2.78302e-27	2.67196e-24	51.0813
AmplificationPeak1	1p22.3	Amplification	INPP4B	inositol polyphosphate-4-phosphatase, type II, 105kDa	0.403983	9.49183e-25	-11.0689	control	443.359	723.414	586.722	549.498	8.95166	7.64403	1.44979	2.0632	809	241	-1.30763	8.65153	5.18577e-27	4.75252e-24	50.4709
AmplificationPeak1	1p22.3	Amplification	FOXA1	forkhead box A1	0.244501	5.65486e-24	-10.8814	control	4547.18	6976.49	3707.76	4129.56	12.1412	10.1091	2.16741	3.5368	809	241	-2.03209	11.6748	3.33412e-26	2.58548e-23	48.6461
AmplificationPeak1	1p22.3	Amplification	CT62	cancer/testis antigen 62	0.316717	6.48962e-24	-10.8667	control	30.1977	59.3075	71.2971	49.7943	4.97314	3.31441	1.98053	2.39105	809	241	-1.65874	4.59242	3.85431e-26	2.87817e-23	48.5039
AmplificationPeak1	1p22.3	Amplification	C2CD4D	C2 calcium-dependent domain containing 4D	1.86959	2.00586e-23	10.7463	case	48.9381	20.1697	20.2684	73.0873	3.98832	4.89104	1.0627	1.38817	809	241	0.902723	4.19551	1.25514e-25	7.99394e-23	47.3464
AmplificationPeak1	1p22.3	Amplification	THSD4	thrombospondin, type I, domain containing 4	0.35167	2.02645e-23	-10.7452	control	1948.58	3248.56	2872.17	2600.75	10.9531	9.44536	1.74106	2.40493	809	241	-1.50771	10.607	1.26875e-25	7.99394e-23	47.3358
AmplificationPeak1	1p22.3	Amplification	RAI2	retinoic acid induced 2	0.418187	3.89468e-23	-10.6751	control	308.511	616.246	597.963	409.21	8.54043	7.28265	1.5787	1.69779	809	241	-1.25778	8.25174	2.50909e-25	1.53298e-22	46.6674
AmplificationPeak1	1p22.3	Amplification	C1orf64	chromosome 1 open reading frame 64	0.154665	4.75794e-23	-10.6535	control	347.258	640.773	794.207	819.469	7.41418	4.7214	3.24938	4.04258	809	241	-2.69278	6.79613	3.09537e-25	1.83555e-22	46.4615
AmplificationPeak1	1p22.3	Amplification	CKS1B	CDC28 protein kinase regulatory subunit 1B	1.55762	8.02264e-23	10.5972	case	1485.25	914.364	604.937	1075.96	9.60243	10.2418	0.794333	0.910865	809	241	0.63934	9.74917	5.33883e-25	3.07547e-22	45.9273
AmplificationPeak1	1p22.3	Amplification	TFF3	trefoil factor 3 (intestinal)	0.158641	1.23641e-22	-10.5503	control	4075.94	6080.16	13623.6	12364.9	10.5667	7.91056	3.09111	4.39447	809	241	-2.65616	9.95707	8.38549e-25	4.56941e-22	45.4847
AmplificationPeak1	1p22.3	Amplification	AFF3	AF4/FMR2 family, member 3	0.264178	1.57337e-22	-10.5239	control	1616.11	3015.72	3350.45	2779.54	10.4311	8.51072	2.32495	2.97426	809	241	-1.92042	9.99036	1.081e-24	5.44881e-22	45.2358
AmplificationPeak1	1p22.3	Amplification	TTLL4	tubulin tyrosine ligase-like family member 4	1.60824	1.53602e-22	10.5265	case	978.02	562.768	567.067	831.507	8.82955	9.51504	0.8248	1.07311	809	241	0.685486	8.98689	1.05468e-24	5.44881e-22	45.26
AmplificationPeak1	1p22.3	Amplification	SYTL5	synaptotagmin-like 5	0.240986	1.67665e-22	-10.5169	control	165.416	324.68	455.199	381.676	6.80604	4.75306	2.54269	3.03018	809	241	-2.05298	6.33483	1.15607e-24	5.68505e-22	45.17
AmplificationPeak1	1p22.3	Amplification	AGR2	anterior gradient 2	0.180913	2.25231e-22	-10.4848	control	7381.52	11780.8	14988.2	14553.4	12.1503	9.68369	2.86048	4.17184	809	241	-2.46663	11.5842	1.57261e-24	7.37373e-22	44.8685
AmplificationPeak1	1p22.3	Amplification	PFDN2	prefoldin subunit 2	1.53497	3.81592e-22	10.4268	case	1512.05	938.536	670.526	1173.77	9.64097	10.2592	0.780786	0.894637	809	241	0.618211	9.78286	2.7366e-24	1.22612e-21	44.3256
AmplificationPeak1	1p22.3	Amplification	PSRC1	proline/serine-rich coiled-coil 1	1.59848	4.46375e-22	10.4095	case	336.513	195.816	130.018	249.383	7.36966	8.04636	0.835592	1.03892	809	241	0.676698	7.52498	3.2285e-24	1.41507e-21	44.1636
AmplificationPeak1	1p22.3	Amplification	IFRD1	interferon-related developmental regulator 1	1.55447	1.10961e-21	10.3087	case	1012.33	566.342	426.364	853.625	8.92036	9.55679	0.745457	1.10563	809	241	0.636426	9.06643	8.40005e-24	3.60344e-21	43.2267
AmplificationPeak1	1p22.3	Amplification	CPA3	carboxypeptidase A3 (mast cell)	0.321979	1.48044e-21	-10.2764	control	203.755	443.695	657.18	283.596	7.69885	6.06389	2.06854	2.48022	809	241	-1.63496	7.32359	1.13864e-23	4.68516e-21	42.9287
AmplificationPeak1	1p22.3	Amplification	ERBB4	erb-b2 receptor tyrosine kinase 4	0.232054	2.21467e-21	-10.2314	control	694.544	1129.87	1269.42	1077.88	8.92725	6.81978	2.50438	3.65287	809	241	-2.10747	8.44354	1.73954e-23	6.74473e-21	42.5136
AmplificationPeak1	1p22.3	Amplification	CAMKV	CaM kinase-like vesicle-associated	2.13779	2.68116e-21	10.2099	case	16.9782	4.34997	32.5535	63.3054	0.724204	1.82032	1.22319	2.07895	809	241	1.09612	0.975789	2.12853e-23	7.80281e-21	42.3159
AmplificationPeak1	1p22.3	Amplification	FZD9	frizzled class receptor 9	2.74688	3.50038e-21	10.1798	case	70.0243	24.1286	108.8	167.903	2.57283	4.03062	1.78233	2.4412	809	241	1.4578	2.90743	2.81997e-23	9.97477e-21	42.0403
AmplificationPeak1	1p22.3	Amplification	AGR3	anterior gradient 3	0.13889	3.63869e-21	-10.1754	control	1494.07	2497.81	2633.97	2016.78	9.62841	6.78042	3.46554	4.81583	809	241	-2.84799	8.97473	2.9382e-23	1.02138e-20	42.0001
AmplificationPeak1	1p22.3	Amplification	MSX2	msh homeobox 2	0.389196	4.14526e-21	-10.1609	control	180.321	316.139	290.29	205.886	7.61248	6.25105	1.66187	2.29806	809	241	-1.36143	7.3	3.36516e-23	1.14997e-20	41.8672
AmplificationPeak1	1p22.3	Amplification	ART3	ADP-ribosyltransferase 3	3.8504	4.30714e-21	10.1566	case	312.382	47.7244	279.51	1110.21	1.71534	3.66035	2.21477	3.64285	809	241	1.94501	2.16177	3.50371e-23	1.17736e-20	41.8277
AmplificationPeak1	1p22.3	Amplification	C11orf86	chromosome 11 open reading frame 86	2.24995	4.93196e-21	10.1414	case	16.9227	5.41191	59.606	55.8775	0.572159	1.74205	1.29575	2.27019	809	241	1.16989	0.840678	4.03718e-23	1.33439e-20	41.6889
AmplificationPeak1	1p22.3	Amplification	GFRA1	GDNF family receptor alpha 1	0.183197	7.86815e-21	-10.0887	control	5027.49	8431.18	9851.35	8645.75	11.3886	8.94006	3.09106	3.95905	809	241	-2.44853	10.8266	6.59604e-23	2.11094e-20	41.208
AmplificationPeak1	1p22.3	Amplification	STON2	stonin 2	0.480773	8.08113e-21	-10.0855	control	184.093	329.083	325.55	193.53	7.82695	6.77038	1.35277	1.65856	809	241	-1.05657	7.58444	6.79126e-23	2.13946e-20	41.1795
AmplificationPeak1	1p22.3	Amplification	FSIP1	fibrous sheath interacting protein 1	0.260861	1.2543e-20	-10.0355	control	237.832	415.975	555.347	421.881	7.26263	5.32399	2.49789	3.04993	809	241	-1.93865	6.81767	1.07901e-22	3.29622e-20	40.726
AmplificationPeak1	1p22.3	Amplification	CMBL	carboxymethylenebutenolidase homolog (Pseudomonas)	0.472447	1.35803e-20	-10.0265	control	1233.59	1798.18	1211.55	1145.87	10.4221	9.34029	1.28417	1.97497	809	241	-1.08178	10.1738	1.17306e-22	3.53004e-20	40.6442
AmplificationPeak1	1p22.3	Amplification	ABLIM3	actin binding LIM protein family, member 3	0.439155	1.50415e-20	-10.0148	control	477.994	817.587	708.298	599.45	9.05393	7.86673	1.53607	1.86227	809	241	-1.1872	8.78144	1.30737e-22	3.87637e-20	40.538
AmplificationPeak1	1p22.3	Amplification	FUT8	fucosyltransferase 8 (alpha (1,6) fucosyltransferase)	0.607821	1.74487e-20	-9.99796	control	1039.5	1519.05	978.35	1077.95	10.2919	9.57364	0.929557	1.13168	809	241	-0.718281	10.1271	1.52653e-22	4.46055e-20	40.3863
AmplificationPeak1	1p22.3	Amplification	ABAT	4-aminobutyrate aminotransferase	0.396026	1.78928e-20	-9.99504	control	955.311	1617.46	1632.59	1373.55	9.86409	8.52776	1.72514	2.12065	809	241	-1.33633	9.55737	1.56821e-22	4.5169e-20	40.3599
AmplificationPeak1	1p22.3	Amplification	CA12	carbonic anhydrase XII	0.320796	2.12088e-20	-9.9757	control	6985.52	10299.6	8866.43	9287.53	12.5242	10.8839	2.02599	2.85277	809	241	-1.64027	12.1477	1.87381e-22	5.32108e-20	40.1856
AmplificationPeak1	1p22.3	Amplification	FBP1	fructose-1,6-bisphosphatase 1	0.462006	2.14985e-20	-9.97411	control	1263.25	1916.26	1340.33	1277.12	10.4509	9.33692	1.36648	1.96049	809	241	-1.11402	10.1952	1.90141e-22	5.32448e-20	40.1712
AmplificationPeak1	1p22.3	Amplification	C9orf152	chromosome 9 open reading frame 152	0.347465	2.37364e-20	-9.96275	control	420.167	688.365	534.649	476.327	8.72601	7.20095	1.89062	2.645	809	241	-1.52506	8.37597	2.11078e-22	5.75103e-20	40.069
AmplificationPeak1	1p22.3	Amplification	DNALI1	dynein, axonemal, light intermediate chain 1	0.313414	4.89043e-20	-9.87986	control	626.968	922.774	673.879	733.516	9.04484	7.37098	2.09137	2.93024	809	241	-1.67386	8.66065	4.51068e-22	1.15119e-19	39.3254
AmplificationPeak1	1p22.3	Amplification	SYTL2	synaptotagmin-like 2	0.483436	5.1299e-20	-9.87424	control	1386.22	2305.45	2752.14	1866.41	10.5835	9.53493	1.38545	1.64173	809	241	-1.0486	10.3429	4.74792e-22	1.19659e-19	39.2752
AmplificationPeak1	1p22.3	Amplification	TBC1D9	TBC1 domain family, member 9 (with GRAM domain)	0.414137	7.16781e-20	-9.83532	control	6884.91	10291.3	8728.02	8819.35	12.6794	11.4076	1.62496	2.16554	809	241	-1.27182	12.3875	6.76876e-22	1.68484e-19	38.9281
AmplificationPeak1	1p22.3	Amplification	LIMA1	LIM domain and actin binding 1	0.666515	8.69545e-20	-9.81294	control	2223.42	3058.07	1324.79	1354.15	11.413	10.8277	0.760978	0.968217	809	241	-0.585291	11.2787	8.29592e-22	2.03978e-19	38.7289
AmplificationPeak1	1p22.3	Amplification	KCNQ4	potassium channel, voltage gated KQT-like subfamily Q, member 4	2.3311	9.36683e-20	9.80423	case	29.3111	10.4083	28.3793	49.1162	2.29667	3.51768	1.58887	2.02387	809	241	1.22101	2.57693	8.97817e-22	2.15497e-19	38.6516
AmplificationPeak1	1p22.3	Amplification	RASD2	RASD family, member 2	2.05127	1.00861e-19	9.79564	case	739.915	294.913	498.12	1057.27	7.40875	8.44526	1.34098	1.74292	809	241	1.03652	7.64665	9.70611e-22	2.30229e-19	38.5752
AmplificationPeak1	1p22.3	Amplification	NBEA	neurobeachin	0.472534	1.32089e-19	-9.76416	control	258.072	405.809	360.291	282.62	8.13759	7.05608	1.35828	1.93679	809	241	-1.08151	7.88936	1.29071e-21	2.99119e-19	38.2962
AmplificationPeak1	1p22.3	Amplification	SIDT1	SID1 transmembrane family, member 1	0.413827	1.30692e-19	-9.76539	control	585.569	893.125	672.353	678.824	9.25978	7.98687	1.59699	2.2829	809	241	-1.2729	8.96761	1.2764e-21	2.99119e-19	38.3072
AmplificationPeak1	1p22.3	Amplification	CCDC170	coiled-coil domain containing 170	0.376228	1.75409e-19	-9.73111	control	343.84	548.713	525.272	467.984	8.3002	6.88987	1.84293	2.37141	809	241	-1.41032	7.97649	1.73958e-21	3.94083e-19	38.0041
AmplificationPeak1	1p22.3	Amplification	SFT2D2	SFT2 domain containing 2	1.50639	3.73377e-19	9.64229	case	156.066	98.3658	79.3767	121.209	6.3776	6.9687	0.800252	0.945453	809	241	0.591099	6.51327	3.86389e-21	8.65597e-19	37.2231
AmplificationPeak1	1p22.3	Amplification	DNMBP	dynamin binding protein	0.594285	4.21227e-19	-9.62802	control	514.24	800.029	548.437	424.947	9.3173	8.56653	1.03051	1.16667	809	241	-0.750773	9.14498	4.39011e-21	9.72676e-19	37.0981
AmplificationPeak1	1p22.3	Amplification	ANP32E	acidic (leucine-rich) nuclear phosphoprotein 32 family, member E	1.65449	8.56212e-19	9.5439	case	2765.96	1453.9	1132.66	2383.7	10.1927	10.9191	0.948519	1.29368	809	241	0.726387	10.3594	9.28725e-21	1.98663e-18	36.365
AmplificationPeak1	1p22.3	Amplification	ESR1	estrogen receptor 1	0.229202	8.62351e-19	-9.54302	control	7160.79	11856.1	11602.9	9570.13	12.2216	10.0962	2.79928	3.7286	809	241	-2.12531	11.7337	9.36067e-21	1.98663e-18	36.3573
AmplificationPeak1	1p22.3	Amplification	POU5F1	POU class 5 homeobox 1	1.82434	8.98992e-19	9.53808	case	10.3578	3.98867	9.79221	20.2881	1.62781	2.49518	1.12388	1.56905	809	241	0.867371	1.82689	9.77975e-21	2.05395e-18	36.3144
AmplificationPeak1	1p22.3	Amplification	LOC145837	uncharacterized LOC145837	0.332071	1.35283e-18	-9.48925	control	76.1145	127.901	216.005	163.672	5.698	4.10757	2.13211	2.74036	809	241	-1.59044	5.33296	1.50684e-20	3.13205e-18	35.8915
AmplificationPeak1	1p22.3	Amplification	PNPLA4	patatin-like phospholipase domain containing 4	0.65644	1.39089e-18	-9.48591	control	478.536	644.596	336.149	328.313	9.14529	8.53802	0.778808	1.13323	809	241	-0.607264	9.0059	1.55194e-20	3.19288e-18	35.8626
AmplificationPeak1	1p22.3	Amplification	FAM72B	family with sequence similarity 72, member B	1.82151	1.91568e-18	9.44766	case	239.426	132.064	132.468	208.94	6.52908	7.39421	1.23918	1.28006	809	241	0.865131	6.72764	2.17458e-20	4.29842e-18	35.5326
AmplificationPeak1	1p22.3	Amplification	PRR15	proline rich 15	0.353679	1.97568e-18	-9.44397	control	530.652	743.18	725.664	712.723	8.79885	7.29936	1.91049	2.8611	809	241	-1.49949	8.45468	2.24625e-20	4.36806e-18	35.5009
AmplificationPeak1	1p22.3	Amplification	TFF1	trefoil factor 1	0.130822	1.99636e-18	-9.4427	control	3701.56	4763.31	10919.1	13500	9.22875	6.29442	3.9564	5.07277	809	241	-2.93433	8.55525	2.27149e-20	4.36806e-18	35.49
AmplificationPeak1	1p22.3	Amplification	MLPH	melanophilin	0.350982	2.15847e-18	-9.43325	control	5166.2	6947.54	4851.71	6573.75	12.1311	10.6206	1.91707	2.90707	809	241	-1.51053	11.7844	2.46829e-20	4.69487e-18	35.4087
AmplificationPeak1	1p22.3	Amplification	MS4A2	membrane-spanning 4-domains, subfamily A, member 2	0.394833	2.28181e-18	-9.42657	control	41.4009	83.1237	117.193	61.3307	5.37034	4.02965	1.88581	2.11052	809	241	-1.34069	5.06262	2.61763e-20	4.93239e-18	35.3512
AmplificationPeak1	1p22.3	Amplification	ATP6V1C2	ATPase, H+ transporting, lysosomal 42kDa, V1 subunit C2	1.90236	2.33295e-18	9.42391	case	257.066	124.902	281.976	372.956	6.12868	7.05647	1.2493	1.61728	809	241	0.92779	6.34163	2.67948e-20	4.9563e-18	35.3284
AmplificationPeak1	1p22.3	Amplification	MAGED2	melanoma antigen family D2	0.601197	2.84421e-18	-9.40007	control	11128.4	17145.1	12124.7	10549.7	13.7194	12.9854	1.04355	1.13348	809	241	-0.734091	13.551	3.30313e-20	6.05433e-18	35.1237
AmplificationPeak1	1p22.3	Amplification	SMIM14	small integral membrane protein 14	0.615564	3.04036e-18	-9.39203	control	1214.68	1658.92	979.076	968.815	10.4411	9.74104	0.91205	1.30734	809	241	-0.700019	10.2804	3.54427e-20	6.4378e-18	35.0548
AmplificationPeak1	1p22.3	Amplification	SCUBE2	signal peptide, CUB domain, EGF-like 2	0.252696	3.15318e-18	-9.38758	control	4517.33	8467.12	13779.7	9691.92	11.2881	9.30354	2.7472	3.2996	809	241	-1.98453	10.8326	3.6851e-20	6.63383e-18	35.0167
AmplificationPeak1	1p22.3	Amplification	TGFB3	transforming growth factor, beta 3	0.592315	3.47345e-18	-9.37581	control	1196.19	1757.71	1273.92	1310.69	10.439	9.68346	1.04908	1.25183	809	241	-0.755564	10.2656	4.0849e-20	7.28848e-18	34.9159
AmplificationPeak1	1p22.3	Amplification	AR	androgen receptor	0.298459	3.6154e-18	-9.3709	control	473.005	739.439	743.096	637.053	8.46274	6.71835	2.30082	3.21256	809	241	-1.74439	8.06236	4.26407e-20	7.54141e-18	34.8739
AmplificationPeak1	1p22.3	Amplification	LMX1B	LIM homeobox transcription factor 1, beta	0.461033	4.05924e-18	-9.35684	control	1083.97	1608.25	1200.44	1035.71	10.1819	9.06481	1.41839	2.19106	809	241	-1.11706	9.92548	4.82143e-20	8.45302e-18	34.7538
AmplificationPeak1	1p22.3	Amplification	ZNF695	zinc finger protein 695	2.12431	5.86299e-18	9.31231	case	120.766	55.6943	75.4909	132.59	5.01182	6.09881	1.5493	1.72718	809	241	1.08699	5.26131	7.10778e-20	1.22485e-17	34.3742
AmplificationPeak1	1p22.3	Amplification	APBB2	amyloid beta (A4) precursor protein-binding, family B, member 2	0.644474	9.50979e-18	-9.25322	control	1896.64	2557.66	1435.33	1552.88	11.0893	10.4555	0.860833	1.14605	809	241	-0.633806	10.9438	1.18677e-19	1.99397e-17	33.8729
AmplificationPeak1	1p22.3	Amplification	SLC44A4	solute carrier family 44, member 4	0.266769	9.72888e-18	-9.25035	control	2051.11	2659.92	2119.29	2361.38	10.4354	8.52904	2.45522	3.76809	809	241	-1.90634	9.99783	1.21663e-19	2.02725e-17	33.8486
AmplificationPeak1	1p22.3	Amplification	CAPN8	calpain 8	0.260904	1.13877e-17	-9.23112	control	314.736	421.921	556.926	630.206	7.21156	5.27315	2.63464	3.52751	809	241	-1.93841	6.76665	1.4367e-19	2.35502e-17	33.686
AmplificationPeak1	1p22.3	Amplification	FBXO36	F-box protein 36	0.620368	1.39767e-17	-9.20597	control	130.743	189.259	118.046	102.864	7.28653	6.59773	0.966085	1.18423	809	241	-0.688804	7.12844	1.78465e-19	2.85573e-17	33.474
AmplificationPeak1	1p22.3	Amplification	GREB1	growth regulation by estrogen in breast cancer 1	0.35721	1.44466e-17	-9.20193	control	1506.52	2583.06	2569.71	2384.42	10.3093	8.82413	2.12267	2.44661	809	241	-1.48516	9.96841	1.84799e-19	2.9338e-17	33.4399
AmplificationPeak1	1p22.3	Amplification	PREX1	phosphatidylinositol-3,4,5-trisphosphate-dependent Rac exchange factor 1	0.521297	1.67852e-17	-9.18351	control	3317.51	5076.34	4788.41	4675.79	11.7643	10.8244	1.3312	1.59312	809	241	-0.939822	11.5486	2.16538e-19	3.41082e-17	33.2849
AmplificationPeak1	1p22.3	Amplification	GATA3	GATA binding protein 3	0.401066	1.92591e-17	-9.16638	control	8539.54	12258.5	8253.74	8716.99	13.0086	11.6905	1.75048	2.54483	809	241	-1.31809	12.706	2.50865e-19	3.89072e-17	33.1411
AmplificationPeak1	1p22.3	Amplification	ARSG	arylsulfatase G	0.508453	2.55379e-17	-9.13141	control	294.727	437.258	367.837	333.764	8.26882	7.29301	1.35515	1.75795	809	241	-0.975812	8.04485	3.38552e-19	5.17112e-17	32.848
AmplificationPeak1	1p22.3	Amplification	IMPA2	inositol(myo)-1(or 4)-monophosphatase 2	1.7548	2.83145e-17	9.1185	case	866.671	442.794	598.895	1095.79	8.24294	9.05425	1.14041	1.43142	809	241	0.811307	8.42916	3.78092e-19	5.73165e-17	32.74
AmplificationPeak1	1p22.3	Amplification	POLN	polymerase (DNA directed) nu	0.533455	2.9427e-17	-9.11371	control	29.0019	47.5096	45.5116	31.8167	5.07318	4.16662	1.30442	1.51853	809	241	-0.90656	4.8651	3.93901e-19	5.92674e-17	32.7
AmplificationPeak1	1p22.3	Amplification	NOSTRIN	nitric oxide synthase trafficking	0.456356	3.75242e-17	-9.08344	control	383.358	545.845	483.293	511.48	8.45306	7.3213	1.56269	2.09416	809	241	-1.13177	8.1933	5.09985e-19	7.50534e-17	32.4475
AmplificationPeak1	1p22.3	Amplification	ASTN2	astrotactin 2	0.511466	4.10819e-17	-9.07218	control	266.157	454.196	603.625	309.956	8.16543	7.19814	1.39626	1.63329	809	241	-0.967291	7.94342	5.61302e-19	8.20071e-17	32.3538
AmplificationPeak1	1p22.3	Amplification	ACADSB	acyl-CoA dehydrogenase, short/branched chain	0.515246	4.90495e-17	-9.05006	control	1772.59	2574.79	2466.77	2232.72	10.7793	9.82265	1.34128	1.73692	809	241	-0.956666	10.5597	6.77499e-19	9.82715e-17	32.1699
AmplificationPeak1	1p22.3	Amplification	C5AR2	complement component 5a receptor 2	0.430643	5.03383e-17	-9.04682	control	77.5136	127.388	109.69	89.1448	6.2834	5.06797	1.74062	2.1114	809	241	-1.21544	6.00443	6.96388e-19	1.0029e-16	32.143
AmplificationPeak1	1p22.3	Amplification	FAM47E	family with sequence similarity 47, member E	0.506039	5.33604e-17	-9.03949	control	83.061	125.797	87.6599	78.7913	6.51448	5.5318	1.37439	1.79913	809	241	-0.982679	6.28893	7.41076e-19	1.05969e-16	32.0822
AmplificationPeak1	1p22.3	Amplification	RABEP1	rabaptin, RAB GTPase binding effector protein 1	0.649815	9.31443e-17	-8.96946	control	2775.2	3920.95	2416.72	2323.25	11.6657	11.0438	0.915225	1.04028	809	241	-0.6219	11.523	1.3401e-18	1.82561e-16	31.5033
AmplificationPeak1	1p22.3	Amplification	FAM72D	family with sequence similarity 72, member D	1.80578	1.12049e-16	8.94608	case	129.159	68.3878	74.0353	140.042	5.54507	6.39769	1.27784	1.37038	809	241	0.852622	5.74076	1.6318e-18	2.18045e-16	31.3109
AmplificationPeak1	1p22.3	Amplification	PRSS33	protease, serine, 33	2.48606	1.4117e-16	8.91668	case	99.3524	18.9048	202.717	545.523	0.665931	1.97979	1.62384	2.9589	809	241	1.31386	0.967493	2.08913e-18	2.73514e-16	31.0695
AmplificationPeak1	1p22.3	Amplification	FAM131C	family with sequence similarity 131, member C	2.09497	1.56891e-16	8.90314	case	21.5516	7.40815	17.9167	38.3939	2.00952	3.07645	1.51357	1.98728	809	241	1.06693	2.25441	2.34019e-18	3.04406e-16	30.9586
AmplificationPeak1	1p22.3	Amplification	ZNF442	zinc finger protein 442	0.653608	1.62642e-16	-8.89856	control	32.4439	46.3304	32.3086	27.5651	5.29953	4.68603	0.895866	1.07531	809	241	-0.613503	5.15872	2.43182e-18	3.14298e-16	30.9211
AmplificationPeak1	1p22.3	Amplification	LEMD1	LEM domain containing 1	2.46939	1.80113e-16	8.88552	case	49.5249	9.65876	42.4425	156.347	1.27888	2.58304	1.72989	2.724	809	241	1.30416	1.57822	2.71237e-18	3.48323e-16	30.8144
AmplificationPeak1	1p22.3	Amplification	BAIAP2L2	BAI1-associated protein 2-like 2	2.12614	2.09666e-16	8.86621	case	72.8832	18.6015	46.6892	188.766	3.17588	4.26411	1.49121	2.17884	809	241	1.08824	3.42565	3.18744e-18	4.06742e-16	30.6567
AmplificationPeak1	1p22.3	Amplification	MCCC2	methylcrotonoyl-CoA carboxylase 2 (beta)	0.62646	2.23278e-16	-8.85813	control	3527.93	5081.68	3934.35	3609.75	11.9679	11.2932	0.997866	1.16508	809	241	-0.674706	11.813	3.40981e-18	4.29679e-16	30.5908
AmplificationPeak1	1p22.3	Amplification	SBSN	suprabasin	3.09184	2.27696e-16	8.85565	case	345.94	81.7277	1265.44	1570.54	1.8185	3.44696	2.16828	3.41107	809	241	1.62846	2.19227	3.48089e-18	4.35912e-16	30.5707
AmplificationPeak1	1p22.3	Amplification	SPARCL1	SPARC-like 1 (hevin)	0.601621	2.32598e-16	-8.85292	control	3940.02	6137.6	4319.87	3604.88	12.2098	11.4768	1.11096	1.18811	809	241	-0.733073	12.0416	3.56135e-18	4.41682e-16	30.5483
AmplificationPeak1	1p22.3	Amplification	SPDEF	SAM pointed domain containing ETS transcription factor	0.350517	2.33169e-16	-8.8526	control	2885.97	4044.32	2718.33	3030.82	11.3406	9.82817	2.05603	3.07798	809	241	-1.51244	10.9935	3.57078e-18	4.41682e-16	30.5458
AmplificationPeak1	1p22.3	Amplification	C4orf32	chromosome 4 open reading frame 32	0.575765	2.41765e-16	-8.84807	control	637.014	932.007	692.051	621.661	9.47046	8.67401	1.14951	1.45944	809	241	-0.796448	9.28765	3.70815e-18	4.53113e-16	30.5089
AmplificationPeak1	1p22.3	Amplification	SIGLEC17P	sialic acid binding Ig-like lectin 17, pseudogene	0.532415	3.02107e-16	-8.81961	control	8.40815	15.8698	19.6229	11.6681	3.40253	2.49316	1.40423	1.41212	809	241	-0.909377	3.19381	4.69956e-18	5.6738e-16	30.2774
AmplificationPeak1	1p22.3	Amplification	CLSTN2	calsyntenin 2	0.348592	3.23286e-16	-8.81089	control	1040.19	1685.25	2617.09	1933.92	9.44893	7.92854	2.20863	2.7857	809	241	-1.52039	9.09996	5.05299e-18	5.9578e-16	30.2066
AmplificationPeak1	1p22.3	Amplification	TTC36	tetratricopeptide repeat domain 36	0.336259	3.4916e-16	-8.80097	control	48.9874	85.3042	142.402	99.6722	4.99384	3.42148	2.33897	2.7394	809	241	-1.57236	4.63295	5.48656e-18	6.39422e-16	30.1262
AmplificationPeak1	1p22.3	Amplification	FRY	furry homolog (Drosophila)	0.606688	3.56172e-16	-8.79839	control	590.905	841.323	616.232	536.465	9.37677	8.65579	1.04006	1.34524	809	241	-0.720974	9.21129	5.60545e-18	6.49524e-16	30.1052
AmplificationPeak1	1p22.3	Amplification	DEGS2	delta(4)-desaturase, sphingolipid 2	0.36499	3.68666e-16	-8.79396	control	1022.02	1527.68	1634.25	1445.66	9.6571	8.20303	2.07286	2.78182	809	241	-1.45407	9.32336	5.81536e-18	6.69996e-16	30.0693
AmplificationPeak1	1p22.3	Amplification	KIAA0825	KIAA0825	0.635213	3.9788e-16	-8.78415	control	62.641	85.3545	48.6612	50.5095	6.17049	5.5158	0.942916	1.23128	809	241	-0.654688	6.02022	6.30796e-18	7.18537e-16	29.9899
AmplificationPeak1	1p22.3	Amplification	HMGA1	high mobility group AT-hook 1	1.51623	4.07182e-16	8.78115	case	3319.82	2010.78	1593.54	2757.19	10.6781	11.2786	0.87598	1.10111	809	241	0.600491	10.8159	6.46687e-18	7.28408e-16	29.9656
AmplificationPeak1	1p22.3	Amplification	AMY1A	amylase, alpha 1A (salivary)	2.705	4.34226e-16	8.77295	case	134.264	25.9338	122.773	505.235	2.11361	3.54924	1.96812	2.95085	809	241	1.43563	2.44312	6.92108e-18	7.70955e-16	29.8993
AmplificationPeak1	1p22.3	Amplification	TBX19	T-box 19	1.54553	4.42911e-16	8.77036	case	114.726	64.133	66.4323	115.544	5.68778	6.31588	0.893339	1.21513	809	241	0.628098	5.83195	7.07067e-18	7.8329e-16	29.8784
AmplificationPeak1	1p22.3	Amplification	TSPAN1	tetraspanin 1	0.343164	5.15018e-16	-8.75095	control	1238.8	2284.07	3350.8	2042.09	9.88408	8.34105	2.27735	2.79112	809	241	-1.54303	9.52992	8.30186e-18	8.99904e-16	29.7217
AmplificationPeak1	1p22.3	Amplification	IQUB	IQ motif and ubiquitin domain containing	0.497473	6.37094e-16	-8.72354	control	11.5355	21.9856	38.7043	21.9318	3.59463	2.58732	1.57765	1.56453	809	241	-1.00731	3.36343	1.04082e-17	1.11622e-15	29.5008
AmplificationPeak1	1p22.3	Amplification	DMRT1	doublesex and mab-3 related transcription factor 1	1.80909	6.4696e-16	8.72153	case	9.29514	2.45747	21.3039	36.1361	0.557733	1.41299	1.12494	1.88356	809	241	0.855261	0.754036	1.05815e-17	1.1288e-15	29.4847
AmplificationPeak1	1p22.3	Amplification	MEIS3	Meis homeobox 3	0.558717	6.92371e-16	-8.71264	control	336.679	488.351	336.198	313.261	8.53134	7.69153	1.21132	1.61371	809	241	-0.839812	8.33858	1.13847e-17	1.20809e-15	29.4133
AmplificationPeak1	1p22.3	Amplification	SERPINA11	serpin peptidase inhibitor, clade A (alpha-1 antiproteinase, antitrypsin), member 11	0.244178	7.08141e-16	-8.70972	control	193.355	358.14	614.006	428.502	6.37357	4.33958	3.07791	3.52138	809	241	-2.034	5.90672	1.16616e-17	1.2255e-15	29.3898
AmplificationPeak1	1p22.3	Amplification	NKX1-2	NK1 homeobox 2	1.51623	7.88779e-16	8.69555	case	2.66377	0.687717	3.77937	7.16858	0.266784	0.86727	0.766535	1.37577	809	241	0.600486	0.40461	1.31026e-17	1.35474e-15	29.276
AmplificationPeak1	1p22.3	Amplification	HPDL	4-hydroxyphenylpyruvate dioxygenase-like	2.2924	8.13251e-16	8.69163	case	92.6096	45.1506	150.483	142.871	3.97729	5.17415	1.80059	2.11753	809	241	1.19686	4.252	1.35319e-17	1.37182e-15	29.2445
AmplificationPeak1	1p22.3	Amplification	KCNMA1	potassium channel, calcium activated large conductance subfamily M alpha, member 1	0.488826	8.10012e-16	-8.69213	control	600.992	900.863	1088.2	1049.66	9.03223	7.99962	1.55572	1.81998	809	241	-1.03261	8.79522	1.34757e-17	1.37182e-15	29.2486
AmplificationPeak1	1p22.3	Amplification	NOVA1	neuro-oncological ventral antigen 1	0.345348	8.13665e-16	-8.69155	control	267.569	464.641	907.087	752.616	7.01904	5.48517	2.34896	2.59199	809	241	-1.53388	6.66698	1.354e-17	1.37182e-15	29.2439
AmplificationPeak1	1p22.3	Amplification	SEPP1	selenoprotein P, plasma, 1	0.590101	9.38419e-16	-8.67305	control	5001.62	6611.12	5069.08	7982.8	12.3196	11.5586	1.10005	1.47519	809	241	-0.760966	12.1449	1.57605e-17	1.54611e-15	29.0957
AmplificationPeak1	1p22.3	Amplification	HORMAD1	HORMA domain containing 1	3.25405	1.24066e-15	8.63672	case	157.085	31.7878	123.757	365.492	1.38296	3.0852	2.30333	3.69973	809	241	1.70224	1.77367	2.1216e-17	2.04669e-15	28.8054
AmplificationPeak1	1p22.3	Amplification	PGR	progesterone receptor	0.23434	1.37195e-15	-8.62362	control	2025.93	3445.63	6088.93	4100.13	9.49843	7.40511	3.19951	3.65973	809	241	-2.09332	9.01797	2.36123e-17	2.23508e-15	28.7009
AmplificationPeak1	1p22.3	Amplification	CXorf49B	chromosome X open reading frame 49B	2.37791	1.44342e-15	8.61696	case	66.2874	15.4525	153.773	284.807	0.723952	1.97365	1.62178	2.86815	809	241	1.2497	1.01079	2.49286e-17	2.33121e-15	28.648
AmplificationPeak1	1p22.3	Amplification	MEX3A	mex-3 RNA binding family member A	1.91131	1.46068e-15	8.61541	case	1743.44	882.422	1016.5	1755.32	9.075	10.0096	1.44337	1.5941	809	241	0.93456	9.2895	2.52457e-17	2.34564e-15	28.6356
AmplificationPeak1	1p22.3	Amplification	DACH1	dachshund family transcription factor 1	0.349364	1.73805e-15	-8.59275	control	455.224	716.033	842.415	639.126	8.32593	6.80873	2.2476	2.8831	809	241	-1.5172	7.9777	3.03623e-17	2.76998e-15	28.4555
AmplificationPeak1	1p22.3	Amplification	ZNF92	zinc finger protein 92	0.621527	1.82793e-15	-8.58605	control	529.695	917.353	1000.33	528.232	9.3525	8.66639	1.11888	0.984565	809	241	-0.68611	9.19502	3.20615e-17	2.87299e-15	28.4023
AmplificationPeak1	1p22.3	Amplification	SLC7A8	solute carrier family 7 (amino acid transporter light chain, L system), member 8	0.517944	2.25175e-15	-8.55872	control	2251.36	3342.04	2456.59	2263.2	11.2048	10.2556	1.42474	1.77551	809	241	-0.949133	10.9869	4.00268e-17	3.53996e-15	28.1857
AmplificationPeak1	1p22.3	Amplification	RNF222	ring finger protein 222	1.75501	2.40098e-15	8.55028	case	10.4503	3.08143	16.8499	29.1721	1.07021	1.88169	1.11749	1.76333	809	241	0.811479	1.25647	4.28593e-17	3.77349e-15	28.119
AmplificationPeak1	1p22.3	Amplification	RHOB	ras homolog family member B	0.635242	2.46304e-15	-8.54693	control	7918.56	10193.4	6060.63	7019.79	13.0525	12.3978	0.937957	1.34179	809	241	-0.654622	12.9022	4.40379e-17	3.8604e-15	28.0925
AmplificationPeak1	1p22.3	Amplification	DUSP9	dual specificity phosphatase 9	2.51599	2.56201e-15	8.5417	case	67.3025	23.3751	89.9576	174.493	2.64215	3.97327	2.00727	2.4816	809	241	1.33112	2.94767	4.59439e-17	3.97563e-15	28.0511
AmplificationPeak1	1p22.3	Amplification	CDCA8	cell division cycle associated 8	1.63374	2.9516e-15	8.52303	case	765.036	430.708	362.457	629.616	8.35589	9.06407	1.07488	1.30971	809	241	0.708177	8.51843	5.34275e-17	4.60345e-15	27.9038
AmplificationPeak1	1p22.3	Amplification	ZNF552	zinc finger protein 552	0.552506	3.45597e-15	-8.5022	control	1065.8	1525.15	1303.33	1084.19	10.1015	9.24559	1.28269	1.64022	809	241	-0.855937	9.90507	6.3209e-17	5.3773e-15	27.7397
AmplificationPeak1	1p22.3	Amplification	KDM4B	lysine (K)-specific demethylase 4B	0.639458	3.64642e-15	-8.49511	control	2240.96	3196.59	2158.8	1894.31	11.3246	10.6795	1.00552	1.13005	809	241	-0.645078	11.1765	6.69233e-17	5.66936e-15	27.684
AmplificationPeak1	1p22.3	Amplification	CAB39L	calcium binding protein 39-like	0.654981	3.67975e-15	-8.49389	control	558.871	769.719	490.096	460.364	9.3148	8.70432	0.922785	1.15169	809	241	-0.610476	9.17468	6.7588e-17	5.70171e-15	27.6744
AmplificationPeak1	1p22.3	Amplification	MAPT	microtubule-associated protein tau	0.352806	3.96531e-15	-8.48395	control	1916.17	2888.98	2678.04	2770.23	10.4314	8.92838	2.27891	2.82961	809	241	-1.50305	10.0864	7.32183e-17	6.12543e-15	27.5963
AmplificationPeak1	1p22.3	Amplification	CA9	carbonic anhydrase IX	3.90443	4.3336e-15	8.47214	case	302.331	117.884	457.974	656.08	2.91621	4.88132	3.02184	3.59911	809	241	1.96511	3.36725	8.05148e-17	6.61766e-15	27.5036
AmplificationPeak1	1p22.3	Amplification	CERS6	ceramide synthase 6	0.615323	4.34489e-15	-8.47178	control	2199.06	3131.03	2192.23	1907.19	11.2614	10.5608	1.06248	1.32348	809	241	-0.700584	11.1006	8.07432e-17	6.61766e-15	27.5008
AmplificationPeak1	1p22.3	Amplification	ADAMTS15	ADAM metallopeptidase with thrombospondin type 1 motif, 15	0.360492	4.36744e-15	-8.47108	control	236.436	403.09	546.871	346.633	7.41918	5.94722	2.23722	2.76968	809	241	-1.47196	7.08133	8.12001e-17	6.62816e-15	27.4953
AmplificationPeak1	1p22.3	Amplification	BHLHE40	basic helix-loop-helix family, member e40	0.652281	4.64535e-15	-8.46293	control	7748.56	10218.4	5617.33	6248.55	13.0777	12.4613	0.907993	1.23743	809	241	-0.616435	12.9362	8.66979e-17	7.03201e-15	27.4314
AmplificationPeak1	1p22.3	Amplification	ITIH6	inter-alpha-trypsin inhibitor heavy chain family, member 6	0.404733	5.17486e-15	-8.44868	control	125.446	147.12	195.444	362.192	6.22883	4.92387	1.93953	2.59042	809	241	-1.30496	5.92931	9.7195e-17	7.77637e-15	27.3198
AmplificationPeak1	1p22.3	Amplification	CACNA2D2	calcium channel, voltage-dependent, alpha 2/delta subunit 2	0.431423	5.47926e-15	-8.44108	control	268.116	454.473	646.964	404.635	7.8274	6.61458	1.88899	2.17998	809	241	-1.21283	7.54903	1.03307e-16	8.21816e-15	27.2603
AmplificationPeak1	1p22.3	Amplification	STARD10	StAR-related lipid transfer (START) domain containing 10	0.573046	5.79385e-15	-8.43359	control	3792	5169.88	5424.38	7523.38	11.8099	11.0066	1.24508	1.46527	809	241	-0.803276	11.6255	1.09693e-16	8.63916e-15	27.2018
AmplificationPeak1	1p22.3	Amplification	TPSAB1	tryptase alpha/beta 1	0.430471	6.11515e-15	-8.42643	control	289.214	535.779	708.678	406.95	8.08705	6.87104	1.91546	2.13546	809	241	-1.21601	7.80795	1.16159e-16	9.04243e-15	27.1459
AmplificationPeak1	1p22.3	Amplification	SLC7A5	solute carrier family 7 (amino acid transporter light chain, L system), member 5	1.96025	6.75879e-15	8.41299	case	4346.11	2164.97	3630.94	6260.9	10.2192	11.1903	1.53994	1.68359	809	241	0.971039	10.4421	1.29338e-16	9.95313e-15	27.041
AmplificationPeak1	1p22.3	Amplification	POU4F1	POU class 4 homeobox 1	2.16329	6.87405e-15	8.41073	case	21.1153	7.21269	47.0812	48.6101	0.876987	1.99021	1.55676	2.46326	809	241	1.11323	1.1325	1.31692e-16	1.00957e-14	27.0234
AmplificationPeak1	1p22.3	Amplification	MEGF9	multiple EGF-like-domains 9	0.637427	7.45829e-15	-8.39976	control	1424.85	2042.24	1450.74	1238.47	10.661	10.0113	1.01314	1.18348	809	241	-0.649669	10.5118	1.43744e-16	1.09779e-14	26.938
AmplificationPeak1	1p22.3	Amplification	TLX3	T-cell leukemia homeobox 3	1.86616	7.57388e-15	8.39767	case	8.89251	3.24813	19.9118	22.65	0.36349	1.26357	1.23678	2.04416	809	241	0.900076	0.570079	1.46163e-16	1.11205e-14	26.9217
AmplificationPeak1	1p22.3	Amplification	KITLG	KIT ligand	0.547518	8.45894e-15	-8.38291	control	1192.36	1879.8	2136.68	1523.74	10.266	9.39698	1.35217	1.60338	809	241	-0.869022	10.0665	1.64418e-16	1.24624e-14	26.8069
AmplificationPeak1	1p22.3	Amplification	TPSB2	tryptase beta 2 (gene/pseudogene)	0.414341	8.63826e-15	-8.38007	control	494.618	944.686	1483.87	787.644	8.74466	7.47355	2.02431	2.21111	809	241	-1.27111	8.45291	1.68177e-16	1.26996e-14	26.7848
AmplificationPeak1	1p22.3	Amplification	RCOR2	REST corepressor 2	2.14334	8.95161e-15	8.37533	case	196.222	92.3696	177.667	285.201	5.34981	6.44967	1.74932	1.92414	809	241	1.09986	5.60225	1.74638e-16	1.31383e-14	26.748
AmplificationPeak1	1p22.3	Amplification	ANKRD30B	ankyrin repeat domain 30B	0.273734	9.40955e-15	-8.36849	control	142.063	281.587	788.343	421.823	5.70583	3.83668	2.97272	3.28126	809	241	-1.86915	5.27681	1.84412e-16	1.36696e-14	26.6949
AmplificationPeak1	1p22.3	Amplification	CEBPB	CCAAT/enhancer binding protein (C/EBP), beta	1.54555	1.0411e-14	8.3549	case	1799.37	1067.52	845.689	1561.12	9.71923	10.3473	0.974405	1.17973	809	241	0.628121	9.8634	2.05456e-16	1.50633e-14	26.5895
AmplificationPeak1	1p22.3	Amplification	ELOVL5	ELOVL fatty acid elongase 5	0.616712	1.04657e-14	-8.35419	control	6051.14	8567.82	7404.54	7013.14	12.6517	11.9544	1.09003	1.28707	809	241	-0.697332	12.4916	2.06602e-16	1.50924e-14	26.5841
AmplificationPeak1	1p22.3	Amplification	GPR160	G protein-coupled receptor 160	0.571192	1.05526e-14	-8.35308	control	852.942	1128.99	721.759	765.882	9.78696	8.97901	1.18353	1.69726	809	241	-0.807952	9.60151	2.08432e-16	1.51711e-14	26.5755
AmplificationPeak1	1p22.3	Amplification	FBXL7	F-box and leucine-rich repeat protein 7	0.583029	1.12565e-14	-8.34433	control	570.857	758.275	691.406	816.427	9.11354	8.33518	1.17518	1.55417	809	241	-0.778361	8.93489	2.23438e-16	1.58626e-14	26.5076
AmplificationPeak1	1p22.3	Amplification	ARL15	ADP-ribosylation factor-like 15	0.665156	1.17844e-14	-8.33822	control	238.858	339.477	196.815	160.275	8.15686	7.56862	0.933288	1.05234	809	241	-0.588234	8.02184	2.34535e-16	1.65339e-14	26.4604
AmplificationPeak1	1p22.3	Amplification	AFAP1-AS1	AFAP1 antisense RNA 1	2.67982	1.27781e-14	8.32729	case	290.353	77.0244	400.411	667.879	2.9687	4.39083	1.97746	3.2438	809	241	1.42213	3.29511	2.55755e-16	1.77812e-14	26.3759
AmplificationPeak1	1p22.3	Amplification	MYRIP	myosin VIIA and Rab interacting protein	0.446835	1.33564e-14	-8.32127	control	76.6944	106.494	110.513	112.982	5.9481	4.78591	1.75131	2.34844	809	241	-1.16219	5.68135	2.68225e-16	1.85204e-14	26.3294
AmplificationPeak1	1p22.3	Amplification	PDZK1	PDZ domain containing 1	0.280283	1.41668e-14	-8.3133	control	382.7	747.011	1583.33	1276.3	6.94719	5.11214	3.06768	2.80898	809	241	-1.83504	6.526	2.85692e-16	1.96591e-14	26.2679
AmplificationPeak1	1p22.3	Amplification	RAB37	RAB37, member RAS oncogene family	0.61721	1.5442e-14	-8.3016	control	66.548	104.274	98.0483	56.9689	6.29153	5.59536	1.11104	1.24645	809	241	-0.696167	6.13174	3.13382e-16	2.13459e-14	26.1777
AmplificationPeak1	1p22.3	Amplification	LAMP5	lysosomal-associated membrane protein family, member 5	0.488792	1.60606e-14	-8.2963	control	226.568	360.857	328.562	261.932	7.84803	6.81532	1.60862	1.96753	809	241	-1.03271	7.611	3.26768e-16	2.21084e-14	26.1369
AmplificationPeak1	1p22.3	Amplification	SRSF12	serine/arginine-rich splicing factor 12	2.01679	1.64544e-14	8.293	case	55.873	19.6377	46.1808	88.8435	3.25311	4.26517	1.4835	2.16448	809	241	1.01206	3.4854	3.35403e-16	2.26167e-14	26.1114
AmplificationPeak1	1p22.3	Amplification	MYB	v-myb avian myeloblastosis viral oncogene homolog	0.498071	1.68594e-14	-8.28971	control	1561.63	2032.18	1358.8	1780.26	10.4987	9.49312	1.46744	2.16785	809	241	-1.00558	10.2679	3.44228e-16	2.30576e-14	26.0861
AmplificationPeak1	1p22.3	Amplification	CCNE1	cyclin E1	1.9365	1.82293e-14	8.27908	case	275.01	154.902	476.66	334.592	6.1235	7.07695	1.47703	1.85074	809	241	0.953454	6.34234	3.74324e-16	2.49905e-14	26.0043
AmplificationPeak1	1p22.3	Amplification	IQGAP3	IQ motif containing GTPase activating protein 3	1.71466	1.84517e-14	8.27743	case	1167.1	689.109	573.001	916.469	8.95056	9.72848	1.28483	1.27039	809	241	0.777925	9.12911	3.79209e-16	2.5233e-14	25.9917
AmplificationPeak1	1p22.3	Amplification	BCL2	B-cell CLL/lymphoma 2	0.528075	1.87881e-14	-8.27495	control	1324.46	2035.97	1727.67	1434.19	10.4182	9.49703	1.45907	1.70177	809	241	-0.921186	10.2068	3.86705e-16	2.56472e-14	25.9726
AmplificationPeak1	1p22.3	Amplification	DNAH7	dynein, axonemal, heavy chain 7	0.514486	1.89713e-14	-8.27363	control	40.2565	64.1503	67.671	49.0695	5.3481	4.3893	1.51491	1.783	809	241	-0.958797	5.12803	3.90749e-16	2.5746e-14	25.9625
AmplificationPeak1	1p22.3	Amplification	NRXN3	neurexin 3	0.473335	1.92177e-14	-8.27191	control	51.9339	100	201.465	107.34	5.50451	4.42544	1.76466	1.82634	809	241	-1.07907	5.25683	3.96072e-16	2.60118e-14	25.9493
AmplificationPeak1	1p22.3	Amplification	KIAA1324L	KIAA1324-like	0.555116	1.9892e-14	-8.26724	control	289.199	420.263	328.002	277.942	8.26138	7.41224	1.2851	1.73388	809	241	-0.84914	8.06648	4.10915e-16	2.68989e-14	25.9134
AmplificationPeak1	1p22.3	Amplification	DUSP5	dual specificity phosphatase 5	0.634002	2.05428e-14	-8.26286	control	935.355	1396.1	1011.26	773.326	10.0951	9.43763	1.06423	1.15173	809	241	-0.65744	9.94418	4.25334e-16	2.7629e-14	25.8797
AmplificationPeak1	1p22.3	Amplification	RBM38	RNA binding motif protein 38	1.50495	2.10221e-14	8.25972	case	1040.49	669.312	630.155	816.686	9.03976	9.62948	0.936633	1.08829	809	241	0.589719	9.17511	4.35954e-16	2.81722e-14	25.8557
AmplificationPeak1	1p22.3	Amplification	CT83	cancer/testis antigen 83	2.64917	2.18714e-14	8.25435	case	49.0027	14.4959	61.3153	107.205	0.673939	2.07948	1.98972	3.19681	809	241	1.40554	0.996543	4.5478e-16	2.92015e-14	25.8145
AmplificationPeak1	1p22.3	Amplification	GPD1L	glycerol-3-phosphate dehydrogenase 1-like	0.655819	2.33783e-14	-8.24518	control	1354.08	1875.48	1132.29	974.111	10.6009	9.99232	0.953363	1.16761	809	241	-0.608631	10.4613	4.88733e-16	3.11279e-14	25.7442
AmplificationPeak1	1p22.3	Amplification	MAB21L1	mab-21-like 1 (C. elegans)	0.543742	2.40318e-14	-8.24145	control	17.4799	29.11	36.0721	27.3866	4.23737	3.35837	1.41555	1.57834	809	241	-0.879006	4.03562	5.03264e-16	3.19082e-14	25.7157
AmplificationPeak1	1p22.3	Amplification	NCAM2	neural cell adhesion molecule 2	0.389087	2.87887e-14	-8.21679	control	246.6	389.156	826.157	534.201	7.20454	5.84271	2.15944	2.5709	809	241	-1.36184	6.89197	6.1061e-16	3.81149e-14	25.5271
AmplificationPeak1	1p22.3	Amplification	FAM214A	family with sequence similarity 214, member A	0.624918	2.88859e-14	-8.2163	control	1369.09	1848.36	1238.17	1287.31	10.5158	9.83757	1.05485	1.33659	809	241	-0.678262	10.3602	6.12965e-16	3.81438e-14	25.5234
AmplificationPeak1	1p22.3	Amplification	FAM174B	family with sequence similarity 174, member B	0.635643	3.62823e-14	-8.18515	control	1199.83	1557.67	876.32	904.957	10.3511	9.69742	0.962831	1.43433	809	241	-0.653711	10.2011	7.82035e-16	4.79252e-14	25.2858
AmplificationPeak1	1p22.3	Amplification	MAPT-IT1	MAPT intronic transcript 1	0.405233	3.72617e-14	-8.18152	control	9.10736	24.7273	47.9989	16.53	3.12515	1.82197	2.21551	2.01976	809	241	-1.30318	2.82604	8.04513e-16	4.91533e-14	25.2582
AmplificationPeak1	1p22.3	Amplification	MYO5C	myosin VC	0.662916	3.81013e-14	-8.17844	control	1160.06	1557.7	876.321	817.035	10.366	9.77286	0.913895	1.20721	809	241	-0.593103	10.2298	8.24039e-16	4.98927e-14	25.2348
AmplificationPeak1	1p22.3	Amplification	LRRC17	leucine rich repeat containing 17	0.485424	3.94054e-14	-8.17382	control	211.925	358.954	391.708	286.942	7.70084	6.65816	1.69789	1.87325	809	241	-1.04268	7.46152	8.54259e-16	5.14136e-14	25.1997
AmplificationPeak1	1p22.3	Amplification	PDE11A	phosphodiesterase 11A	0.518582	3.96945e-14	-8.17283	control	25.9235	41.9384	49.5363	33.8985	4.71477	3.76742	1.52386	1.75872	809	241	-0.947355	4.49733	8.60895e-16	5.16589e-14	25.1922
AmplificationPeak1	1p22.3	Amplification	TMEM229B	transmembrane protein 229B	0.624413	4.09355e-14	-8.16862	control	338.615	499.351	375.994	295.816	8.59108	7.91165	1.10227	1.23537	809	241	-0.679427	8.43514	8.89609e-16	5.32234e-14	25.1602
AmplificationPeak1	1p22.3	Amplification	PADI2	peptidyl arginine deiminase, type II	2.22632	4.67256e-14	8.1504	case	3528.08	1417.32	2447.72	4912.5	9.23196	10.3866	1.83649	2.22359	809	241	1.15466	9.49698	1.02516e-15	6.06137e-14	25.0219
AmplificationPeak1	1p22.3	Amplification	RDH10	retinol dehydrogenase 10 (all-trans)	1.8499	4.76944e-14	8.14758	case	1996.58	954.799	2571.65	4102.51	8.84129	9.72874	1.40658	1.72422	809	241	0.887449	9.04498	1.04789e-15	6.17765e-14	25.0005
AmplificationPeak1	1p22.3	Amplification	RNF43	ring finger protein 43	0.536513	5.46651e-14	-8.12888	control	507.862	812.748	995.085	691.275	9.04477	8.14646	1.43702	1.72177	809	241	-0.898316	8.83859	1.21171e-15	7.03628e-14	24.8589
AmplificationPeak1	1p22.3	Amplification	BCAS1	breast carcinoma amplified sequence 1	0.330644	5.85235e-14	-8.11937	control	745.722	932.588	1402.71	1456.36	8.4927	6.89605	2.43926	3.37267	809	241	-1.59665	8.12623	1.30452e-15	7.49337e-14	24.787
AmplificationPeak1	1p22.3	Amplification	MICALCL	MICAL C-terminal like	0.523084	5.95417e-14	-8.11698	control	52.4079	85.4723	92.8096	74.1464	5.72606	4.79117	1.52789	1.70674	809	241	-0.934885	5.51148	1.32885e-15	7.61141e-14	24.769
AmplificationPeak1	1p22.3	Amplification	KIAA1804	mixed lineage kinase 4	1.88466	6.07634e-14	8.1142	case	307.944	149.496	173.252	301.634	6.53992	7.45422	1.45276	1.79018	809	241	0.914303	6.74978	1.35777e-15	7.75508e-14	24.748
AmplificationPeak1	1p22.3	Amplification	CDCA2	cell division cycle associated 2	1.75029	6.57327e-14	8.10328	case	346.496	166.807	185.263	440.292	6.80696	7.61455	1.28422	1.58517	809	241	0.807593	6.99232	1.47766e-15	8.36872e-14	24.6655
AmplificationPeak1	1p22.3	Amplification	SLC25A37	solute carrier family 25 (mitochondrial iron transporter), member 37	1.50372	6.5954e-14	8.1028	case	691.643	427.986	457.379	606.142	8.39775	8.98629	0.942666	1.13618	809	241	0.588537	8.53283	1.48316e-15	8.37631e-14	24.6619
AmplificationPeak1	1p22.3	Amplification	B3GNT5	UDP-GlcNAc:betaGal beta-1,3-N-acetylglucosaminyltransferase 5	1.84965	6.7387e-14	8.09986	case	500.219	226.528	368.754	558.978	7.02526	7.91251	1.35517	1.88694	809	241	0.887253	7.22891	1.51727e-15	8.54505e-14	24.6397
AmplificationPeak1	1p22.3	Amplification	HOGA1	4-hydroxy-2-oxoglutarate aldolase 1	0.501552	7.04516e-14	-8.0937	control	9.69846	18.2946	26.6557	17.1833	3.30272	2.3072	1.67527	1.68439	809	241	-0.995528	3.07423	1.5913e-15	8.93698e-14	24.5933
AmplificationPeak1	1p22.3	Amplification	SYNPO2	synaptopodin 2	0.553024	7.14437e-14	-8.09171	control	703.291	1146.11	1396.67	922.472	9.51499	8.66041	1.40723	1.54601	809	241	-0.854585	9.31884	1.61592e-15	9.05004e-14	24.5783
AmplificationPeak1	1p22.3	Amplification	CTTNBP2	cortactin binding protein 2	0.486184	7.35847e-14	-8.08761	control	50.6893	113.717	512.945	120.881	5.48669	4.44627	1.73921	1.8044	809	241	-1.04043	5.24789	1.668e-15	9.31583e-14	24.5474
AmplificationPeak1	1p22.3	Amplification	STRA8	stimulated by retinoic acid 8	1.5889	8.0669e-14	8.07499	case	7.27268	1.21215	8.86363	45.2958	0.297906	0.965938	0.911823	1.66052	809	241	0.668033	0.451235	1.83869e-15	1.01566e-13	24.4524
AmplificationPeak1	1p22.3	Amplification	EVL	Enah/Vasp-like	0.600477	8.14381e-14	-8.0737	control	3568.52	5324.69	4455.44	3910.79	11.9095	11.1737	1.22513	1.3003	809	241	-0.735818	11.7406	1.8571e-15	1.02303e-13	24.4427
AmplificationPeak1	1p22.3	Amplification	SAMD15	sterile alpha motif domain containing 15	0.565295	8.56101e-14	-8.06678	control	47.8703	71.6872	61.0461	52.643	5.67058	4.84766	1.33001	1.57953	809	241	-0.822924	5.4817	1.95883e-15	1.07029e-13	24.3907
AmplificationPeak1	1p22.3	Amplification	C1QL2	complement component 1, q subcomponent-like 2	2.16192	9.3871e-14	8.05395	case	33.3514	12.4314	123.654	108.314	1.22003	2.33235	1.67021	2.46943	809	241	1.11231	1.47534	2.1623e-15	1.17194e-13	24.2944
AmplificationPeak1	1p22.3	Amplification	BPI	bactericidal/permeability-increasing protein	2.27153	9.73972e-14	8.04883	case	51.5734	11.9329	66.006	146.84	1.47703	2.66069	1.75143	2.69002	809	241	1.18366	1.74871	2.24935e-15	1.20681e-13	24.2559
AmplificationPeak1	1p22.3	Amplification	NUF2	NUF2, NDC80 kinetochore complex component	1.71324	9.95293e-14	8.04575	case	530.377	323.736	324.514	426.43	7.78754	8.56427	1.31914	1.30725	809	241	0.776728	7.96582	2.30324e-15	1.23178e-13	24.2328
AmplificationPeak1	1p22.3	Amplification	IQCH	IQ motif containing H	0.653073	1.0807e-13	-8.03428	control	49.7747	70.1425	46.3246	40.1093	5.84362	5.22894	0.997764	1.18332	809	241	-0.614685	5.70254	2.51552e-15	1.3382e-13	24.1469
AmplificationPeak1	1p22.3	Amplification	GALNT10	polypeptide N-acetylgalactosaminyltransferase 10	0.643774	1.10833e-13	-8.03079	control	1599.89	2132.48	1299.12	1420.73	10.759	10.1236	1.00692	1.29163	809	241	-0.635373	10.6131	2.58391e-15	1.36382e-13	24.1208
AmplificationPeak1	1p22.3	Amplification	ANKRD30A	ankyrin repeat domain 30A	0.1953	1.16104e-13	-8.02436	control	559.222	886.087	1159.88	918.163	7.45635	5.10011	3.85138	4.48238	809	241	-2.35624	6.91554	2.71454e-15	1.41789e-13	24.0727
AmplificationPeak1	1p22.3	Amplification	CDC20	cell division cycle 20	1.76346	1.19769e-13	8.02	case	1341.1	688.853	697.104	1240.22	8.8552	9.67361	1.31817	1.61423	809	241	0.818407	9.04305	2.80696e-15	1.45861e-13	24.0401
AmplificationPeak1	1p22.3	Amplification	PTPRT	protein tyrosine phosphatase, receptor type, T	0.271534	1.31287e-13	-8.00717	control	929.507	1319.91	1901.16	1865.64	8.45206	6.57126	3.02987	3.72885	809	241	-1.8808	8.02037	3.09696e-15	1.60105e-13	23.9443
AmplificationPeak1	1p22.3	Amplification	EN1	engrailed homeobox 1	2.50999	1.44275e-13	7.99392	case	657.333	175.256	604.723	1282.74	5.26975	6.59744	2.00881	2.96939	809	241	1.32768	5.57449	3.42762e-15	1.75847e-13	23.8454
AmplificationPeak1	1p22.3	Amplification	CPEB2	cytoplasmic polyadenylation element binding protein 2	0.640015	1.44802e-13	-7.9934	control	700.5	980.882	763.696	622.699	9.58739	8.94357	1.04366	1.26482	809	241	-0.643823	9.43962	3.44128e-15	1.76099e-13	23.8416
AmplificationPeak1	1p22.3	Amplification	SCN7A	sodium channel, voltage gated, type VII alpha subunit	0.415484	1.4727e-13	-7.99101	control	20.0935	38.8807	64.4721	52.5509	3.87365	2.60651	2.18286	2.0926	809	241	-1.26714	3.58281	3.5048e-15	1.78896e-13	23.8237
AmplificationPeak1	1p22.3	Amplification	SLC26A9	solute carrier family 26 (anion exchanger), member 9	2.22263	1.54343e-13	7.98434	case	52.6531	18.5992	128.539	186.044	1.58812	2.74039	1.7431	2.58547	809	241	1.15227	1.8526	3.68825e-15	1.86841e-13	23.774
AmplificationPeak1	1p22.3	Amplification	SLC4A8	solute carrier family 4, sodium bicarbonate cotransporter, member 8	0.455845	1.7507e-13	-7.96677	control	485.392	652.024	730.678	795.103	8.46262	7.32923	1.81336	2.31644	809	241	-1.13339	8.20248	4.2177e-15	2.12063e-13	23.6433
AmplificationPeak1	1p22.3	Amplification	KCNN4	potassium channel, calcium activated intermediate/small conductance subfamily N alpha, member 4	2.00219	1.84766e-13	7.95928	case	1078.57	429.461	710.976	1721.7	7.78886	8.79044	1.60736	2.03989	809	241	1.00158	8.01875	4.46553e-15	2.23409e-13	23.5877
AmplificationPeak1	1p22.3	Amplification	FMO6P	flavin containing monooxygenase 6 pseudogene	1.72551	1.91412e-13	7.9543	case	14.7585	2.99598	23.667	78.9992	0.647142	1.43417	1.09955	1.96947	809	241	0.787025	0.827783	4.63813e-15	2.30899e-13	23.5507
AmplificationPeak1	1p22.3	Amplification	NT5DC2	5'-nucleotidase domain containing 2	1.50585	2.05712e-13	7.94409	case	1515.7	904.239	799.084	1466.15	9.47591	10.0665	0.950421	1.20222	809	241	0.590576	9.61146	5.01306e-15	2.45324e-13	23.475
AmplificationPeak1	1p22.3	Amplification	C1orf106	chromosome 1 open reading frame 106	2.62356	2.65228e-13	7.90819	case	888.56	376.132	601.96	1111.08	6.9505	8.34203	2.35364	2.54868	809	241	1.39152	7.26989	6.5839e-15	3.14561e-13	23.2095
AmplificationPeak1	1p22.3	Amplification	OLAH	oleoyl-ACP hydrolase	1.85881	2.68753e-13	7.90629	case	17.4245	7.91381	117.987	62.9631	0.751855	1.64623	1.31207	2.14372	809	241	0.894378	0.957136	6.67935e-15	3.18367e-13	23.1954
AmplificationPeak1	1p22.3	Amplification	ADRA2A	adrenoceptor alpha 2A	0.525514	3.08881e-13	-7.88657	control	333.354	537.427	603.823	377.525	8.39919	7.47099	1.54682	1.78694	809	241	-0.9282	8.18614	7.75513e-15	3.6618e-13	23.05
AmplificationPeak1	1p22.3	Amplification	EXO1	exonuclease 1	1.73719	3.13852e-13	7.88432	case	426.74	256.849	233.885	331.563	7.44195	8.23871	1.38037	1.37016	809	241	0.796755	7.62483	7.88784e-15	3.71576e-13	23.0334
AmplificationPeak1	1p22.3	Amplification	IGFBP4	insulin-like growth factor binding protein 4	0.652049	3.20547e-13	-7.88136	control	11706.9	16272.7	10455.2	9499.65	13.6784	13.0615	1.02123	1.20973	809	241	-0.616947	13.5368	8.06671e-15	3.78454e-13	23.0116
AmplificationPeak1	1p22.3	Amplification	PAPL	iron/zinc purple acid phosphatase-like protein	1.92492	3.90379e-13	7.85339	case	17.8225	4.42139	18.3678	45.4723	0.94371	1.88851	1.39296	2.28487	809	241	0.944798	1.16056	9.96205e-15	4.60436e-13	22.8061
AmplificationPeak1	1p22.3	Amplification	C9orf116	chromosome 9 open reading frame 116	0.595221	3.98547e-13	-7.85046	control	155.723	207.129	160.162	155.481	7.28302	6.53452	1.19175	1.61236	809	241	-0.748503	7.11122	1.01843e-14	4.68802e-13	22.7846
AmplificationPeak1	1p22.3	Amplification	ATP8B1	ATPase, aminophospholipid transporter, class I, type 8B, member 1	0.664393	4.29243e-13	-7.8398	control	1642.62	2275.71	1556.11	1212.52	10.8498	10.2599	0.97985	1.16775	809	241	-0.589892	10.7144	1.10351e-14	5.03369e-13	22.7064
AmplificationPeak1	1p22.3	Amplification	ITPR1	inositol 1,4,5-trisphosphate receptor, type 1	0.588612	4.34161e-13	-7.83814	control	1262.36	1797.87	2202.34	1544.21	10.269	9.50441	1.25503	1.55689	809	241	-0.76461	10.0935	1.11734e-14	5.08527e-13	22.6943
AmplificationPeak1	1p22.3	Amplification	SYT9	synaptotagmin IX	0.294623	4.53159e-13	-7.83201	control	126.381	227.074	312.794	229.267	5.89861	4.13555	3.00859	3.26851	809	241	-1.76306	5.49394	1.17005e-14	5.27752e-13	22.6494
AmplificationPeak1	1p22.3	Amplification	RERG	RAS-like, estrogen-regulated, growth inhibitor	0.508292	4.7231e-13	-7.82614	control	1173.06	1606.99	1595.65	1734.91	10.0127	9.03642	1.56746	2.08931	809	241	-0.97627	9.78861	1.22279e-14	5.50312e-13	22.6065
AmplificationPeak1	1p22.3	Amplification	KLHDC1	kelch domain containing 1	0.655172	4.79835e-13	-7.82387	control	45.1911	61.7734	39.1877	38.3086	5.66738	5.05733	1.01652	1.20704	809	241	-0.610055	5.52736	1.2439e-14	5.57322e-13	22.5898
AmplificationPeak1	1p22.3	Amplification	RAB27B	RAB27B, member RAS oncogene family	0.544011	4.84636e-13	-7.82247	control	161.747	241.412	210.251	175.855	7.34559	6.4673	1.45043	1.77601	809	241	-0.878293	7.14401	1.25701e-14	5.61946e-13	22.5796
AmplificationPeak1	1p22.3	Amplification	CFAP57	cilia and flagella associated protein 57	0.505465	4.91939e-13	-7.82033	control	12.0292	19.0757	24.664	21.7004	3.44505	2.46073	1.68733	1.81108	809	241	-0.984316	3.21912	1.27736e-14	5.69784e-13	22.5639
AmplificationPeak1	1p22.3	Amplification	MUM1L1	melanoma associated antigen (mutated) 1-like 1	0.413581	4.94223e-13	-7.81966	control	102.338	181.334	308.502	190.107	6.21036	4.93661	2.1533	2.43696	809	241	-1.27376	5.918	1.28379e-14	5.71387e-13	22.5591
AmplificationPeak1	1p22.3	Amplification	GATA3-AS1	GATA3 antisense RNA 1	0.350053	5.15791e-13	-7.81349	control	280.266	366.796	492.695	710.561	7.16443	5.65008	2.49165	3.09942	809	241	-1.51435	6.81685	1.34461e-14	5.93434e-13	22.514
AmplificationPeak1	1p22.3	Amplification	AKR7A3	aldo-keto reductase family 7, member A3 (aflatoxin aldehyde reductase)	0.355958	5.17505e-13	-7.813	control	455.206	847.335	1543.53	1033.92	8.11011	6.61989	2.53448	2.81436	809	241	-1.49022	7.76807	1.34956e-14	5.94101e-13	22.5104
AmplificationPeak1	1p22.3	Amplification	ZNF597	zinc finger protein 597	0.657167	5.59319e-13	-7.80192	control	55.1695	69.3937	34.964	37.156	5.9194	5.31373	0.906961	1.45709	809	241	-0.605668	5.78039	1.46649e-14	6.3821e-13	22.4295
AmplificationPeak1	1p22.3	Amplification	FUT8-AS1	FUT8 antisense RNA 1	0.572016	5.7743e-13	-7.79736	control	32.141	52.0159	113.101	89.4804	4.89951	4.09364	1.39368	1.46092	809	241	-0.805873	4.71454	1.51739e-14	6.57927e-13	22.3963
AmplificationPeak1	1p22.3	Amplification	RAET1L	retinoic acid early transcript 1L	1.94903	6.1877e-13	7.78745	case	14.6336	5.05317	21.1771	31.9851	1.1038	2.06656	1.49563	2.20929	809	241	0.962759	1.32478	1.63426e-14	7.05568e-13	22.324
AmplificationPeak1	1p22.3	Amplification	NUDT12	nudix (nucleoside diphosphate linked moiety X)-type motif 12	0.639378	6.32946e-13	-7.78418	control	407.76	538.603	313.852	322.082	8.79072	8.14546	1.03168	1.41255	809	241	-0.645259	8.64262	1.67471e-14	7.18416e-13	22.3002
AmplificationPeak1	1p22.3	Amplification	NPM2	nucleophosmin/nucleoplasmin 2	1.92419	6.403e-13	7.78253	case	24.7039	8.81375	16.769	39.8036	2.31611	3.26036	1.51284	2.06133	809	241	0.944251	2.53284	1.69551e-14	7.25792e-13	22.2882
AmplificationPeak1	1p22.3	Amplification	DDN	dendrin	1.84784	6.52589e-13	7.77984	case	23.6048	10.4235	42.399	52.5642	2.26931	3.15515	1.43765	1.88936	809	241	0.88584	2.47263	1.72988e-14	7.38936e-13	22.2687
AmplificationPeak1	1p22.3	Amplification	MAST4	microtubule associated serine/threonine kinase family member 4	0.560581	6.59919e-13	-7.77826	control	518.626	832.468	967.726	597.867	9.07228	8.23727	1.41125	1.62872	809	241	-0.835006	8.88063	1.7504e-14	7.44549e-13	22.2572
AmplificationPeak1	1p22.3	Amplification	ENPP1	ectonucleotide pyrophosphatase/phosphodiesterase 1	0.57503	6.75642e-13	-7.77486	control	1533.01	2164.46	2244.04	1617.4	10.5789	9.78063	1.29516	1.70674	809	241	-0.798291	10.3957	1.79556e-14	7.60548e-13	22.2324
AmplificationPeak1	1p22.3	Amplification	GALNT6	polypeptide N-acetylgalactosaminyltransferase 6	0.529005	6.97624e-13	-7.77026	control	3029.99	4269.66	3348.68	3697.25	11.4764	10.5578	1.52611	1.87335	809	241	-0.918647	11.2656	1.8583e-14	7.83828e-13	22.1989
AmplificationPeak1	1p22.3	Amplification	GFRA3	GDNF family receptor alpha 3	2.24719	7.0395e-13	7.76894	case	73.6835	22.7375	164.545	278.233	2.0552	3.22332	1.84979	2.6154	809	241	1.16812	2.32331	1.87662e-14	7.89903e-13	22.1894
AmplificationPeak1	1p22.3	Amplification	KIAA1324	KIAA1324	0.542105	7.27954e-13	-7.76415	control	6646.5	9464.11	6765.48	5699.57	12.7594	11.876	1.41911	1.93168	809	241	-0.883355	12.5566	1.9449e-14	8.15243e-13	22.1546
AmplificationPeak1	1p22.3	Amplification	AURKB	aurora kinase B	1.77088	7.32971e-13	7.76318	case	402.137	220.315	234.199	371.091	7.14678	7.97125	1.40951	1.57163	809	241	0.824469	7.33602	1.959e-14	8.19445e-13	22.1476
AmplificationPeak1	1p22.3	Amplification	STK32B	serine/threonine kinase 32B	0.436894	7.56567e-13	-7.75864	control	204.856	327.263	435.063	344.934	7.19596	6.00132	2.0378	2.29652	809	241	-1.19465	6.92176	2.02658e-14	8.42472e-13	22.1145
AmplificationPeak1	1p22.3	Amplification	SEMA3C	sema domain, immunoglobulin domain (Ig), short basic domain, secreted, (semaphorin) 3C	0.571996	7.75512e-13	-7.75509	control	2666.27	3514.39	2735.15	3388.55	11.3208	10.5149	1.30673	1.73801	809	241	-0.805922	11.1358	2.08084e-14	8.6325e-13	22.0888
AmplificationPeak1	1p22.3	Amplification	MFSD2B	major facilitator superfamily domain containing 2B	1.54041	7.83516e-13	7.75363	case	41.651	24.4668	27.8494	42.9705	4.23623	4.85954	1.04479	1.25361	809	241	0.623311	4.37929	2.10367e-14	8.70504e-13	22.0782
AmplificationPeak1	1p22.3	Amplification	EPB41L4A	erythrocyte membrane protein band 4.1 like 4A	0.635245	8.2101e-13	-7.74694	control	421.239	601.292	378.986	351.465	8.88859	8.23398	1.11727	1.26273	809	241	-0.654615	8.73834	2.21108e-14	9.10258e-13	22.0297
AmplificationPeak1	1p22.3	Amplification	TUBA3E	tubulin, alpha 3e	0.379954	8.29952e-13	-7.74539	control	45.7708	83.0946	312.445	189.871	4.0621	2.666	2.47242	2.40979	809	241	-1.3961	3.74166	2.23683e-14	9.18514e-13	22.0184
AmplificationPeak1	1p22.3	Amplification	SIGLEC6	sialic acid binding Ig-like lectin 6	0.540088	8.72147e-13	-7.73824	control	5.92943	12.5727	19.8531	8.14858	2.87592	1.98719	1.58667	1.49517	809	241	-0.888733	2.67194	2.35896e-14	9.589e-13	21.9667
AmplificationPeak1	1p22.3	Amplification	FAM134B	family with sequence similarity 134, member B	0.551938	8.94574e-13	-7.7346	control	668.848	983.429	1050.88	811.276	9.30414	8.44672	1.43564	1.74358	809	241	-0.857422	9.10734	2.42368e-14	9.83226e-13	21.9403
AmplificationPeak1	1p22.3	Amplification	PPP1R3C	protein phosphatase 1, regulatory subunit 3C	0.464357	9.11986e-13	-7.73181	control	376.262	602.841	878.161	778.863	8.18727	7.08057	1.9007	2.11558	809	241	-1.10669	7.93325	2.47453e-14	1.00184e-12	21.9201
AmplificationPeak1	1p22.3	Amplification	HCAR1	hydroxycarboxylic acid receptor 1	0.474918	9.21981e-13	-7.73024	control	320.035	477.522	450.257	436.756	8.13523	7.06098	1.79914	2.18763	809	241	-1.07425	7.88866	2.50358e-14	1.01157e-12	21.9088
AmplificationPeak1	1p22.3	Amplification	IGDCC3	immunoglobulin superfamily, DCC subclass, member 3	0.353956	9.60076e-13	-7.72435	control	29.6644	75.3116	164.468	83.1781	3.99816	2.4998	2.70908	2.419	809	241	-1.49836	3.65425	2.61552e-14	1.04839e-12	21.8662
AmplificationPeak1	1p22.3	Amplification	GALNT7	polypeptide N-acetylgalactosaminyltransferase 7	0.626214	9.73631e-13	-7.72235	control	2103.42	2861.24	2410.96	2387.34	11.0586	10.3833	1.13371	1.37151	809	241	-0.675273	10.9036	2.65476e-14	1.05991e-12	21.8517
AmplificationPeak1	1p22.3	Amplification	PLAT	plasminogen activator, tissue	0.522284	9.80062e-13	-7.72139	control	2206.48	3918.57	8508.32	4021.46	10.9404	10.0033	1.64698	1.68187	809	241	-0.937094	10.7253	2.67364e-14	1.06533e-12	21.8448
AmplificationPeak1	1p22.3	Amplification	GABBR2	gamma-aminobutyric acid (GABA) B receptor, 2	2.60128	9.90264e-13	7.71991	case	91.4499	40.3699	284.408	268.114	1.68253	3.06175	2.21204	3.07398	809	241	1.37922	1.99909	2.70318e-14	1.07498e-12	21.8341
AmplificationPeak1	1p22.3	Amplification	DEFB132	defensin, beta 132	0.492571	1.10726e-12	-7.70377	control	7.84019	12.6379	22.7472	21.5166	2.61987	1.59828	1.79856	1.84132	809	241	-1.0216	2.38539	3.04702e-14	1.19058e-12	21.7175
AmplificationPeak1	1p22.3	Amplification	RHOH	ras homolog family member H	0.536134	1.13227e-12	-7.70057	control	343.096	542.286	651.057	469.729	8.32299	7.42366	1.51511	1.82964	809	241	-0.899336	8.11657	3.12024e-14	1.21683e-12	21.6944
AmplificationPeak1	1p22.3	Amplification	SYBU	syntabulin (syntaxin-interacting)	0.526915	1.19582e-12	-7.69273	control	628.648	864.204	825.707	746.072	9.14735	8.22299	1.50132	2.03384	809	241	-0.924358	8.93519	3.30664e-14	1.28209e-12	21.6379
AmplificationPeak1	1p22.3	Amplification	CST9	cystatin 9 (testatin)	0.257308	1.20496e-12	-7.69162	control	155.928	308.186	1027.85	1186.86	4.02947	2.07103	3.58688	3.0563	809	241	-1.95843	3.57996	3.33392e-14	1.28771e-12	21.6299
AmplificationPeak1	1p22.3	Amplification	GCSAML	germinal center-associated, signaling and motility-like	0.576549	1.34815e-12	-7.67528	control	3.42137	7.63866	14.0845	5.14397	2.30286	1.50837	1.45147	1.26792	809	241	-0.794484	2.1205	3.76203e-14	1.43928e-12	21.5124
AmplificationPeak1	1p22.3	Amplification	PRTG	protogenin	0.538126	1.38904e-12	-7.67095	control	51.2928	87.9553	126.367	63.1498	5.71185	4.81787	1.56003	1.68398	809	241	-0.893985	5.50666	3.88423e-14	1.48041e-12	21.4812
AmplificationPeak1	1p22.3	Amplification	CYP4B1	cytochrome P450, family 4, subfamily B, polypeptide 1	0.347024	1.397e-12	-7.67013	control	484.805	649.716	1428.35	1259.86	7.4686	5.94171	2.58687	3.10742	809	241	-1.52689	7.11814	3.90779e-14	1.48658e-12	21.4754
AmplificationPeak1	1p22.3	Amplification	IQGAP2	IQ motif containing GTPase activating protein 2	0.567131	1.4378e-12	-7.66596	control	867.949	1340.64	1308.76	1117.82	9.78102	8.96278	1.419	1.57232	809	241	-0.818245	9.59322	4.0301e-14	1.52163e-12	21.4454
AmplificationPeak1	1p22.3	Amplification	KCNJ11	potassium channel, inwardly rectifying subfamily J, member 11	0.528093	1.55737e-12	-7.65432	control	325.544	416.709	313.433	355.441	8.17191	7.25077	1.49501	2.05811	809	241	-0.921137	7.96049	4.39137e-14	1.64265e-12	21.3618
AmplificationPeak1	1p22.3	Amplification	FAM19A3	family with sequence similarity 19 (chemokine (C-C motif)-like), member A3	2.00534	1.64202e-12	7.6466	case	50.1025	12.9038	49.8022	149.099	2.18167	3.18552	1.57514	2.37552	809	241	1.00385	2.41208	4.64801e-14	1.72584e-12	21.3065
AmplificationPeak1	1p22.3	Amplification	ABCC8	ATP-binding cassette, sub-family C (CFTR/MRP), member 8	0.319996	1.66396e-12	-7.64465	control	183.073	229.598	378.775	357.526	6.08029	4.43641	2.71678	3.56462	809	241	-1.64387	5.70298	4.71527e-14	1.7476e-12	21.2926
AmplificationPeak1	1p22.3	Amplification	MGC2889	uncharacterized protein MGC2889	1.6764	1.8158e-12	7.63188	case	7.03708	3.22349	6.43629	11.5173	1.36503	2.11039	1.25241	1.56977	809	241	0.745364	1.53611	5.17966e-14	1.91268e-12	21.2011
AmplificationPeak1	1p22.3	Amplification	IGF1R	insulin-like growth factor 1 receptor	0.544786	1.91995e-12	-7.62371	control	4183.27	6891.06	21788.4	9658.55	11.8386	10.9623	1.46726	1.86531	809	241	-0.876239	11.6375	5.5001e-14	2.01624e-12	21.1427
AmplificationPeak1	1p22.3	Amplification	FOXC1	forkhead box C1	2.06961	1.96431e-12	7.62039	case	1128.91	394.902	1002.13	1703.12	7.25019	8.29954	1.64579	2.50606	809	241	1.04936	7.49104	5.63582e-14	2.05957e-12	21.119
AmplificationPeak1	1p22.3	Amplification	MPP7	membrane protein, palmitoylated 7 (MAGUK p55 subfamily member 7)	0.594416	2.00948e-12	-7.61703	control	528.833	704.993	491.14	514.207	9.05983	8.30938	1.2272	1.67674	809	241	-0.750455	8.88759	5.77685e-14	2.1062e-12	21.095
AmplificationPeak1	1p22.3	Amplification	FAM64A	family with sequence similarity 64, member A	1.6838	2.12221e-12	7.60905	case	225.745	124.396	128.689	221.158	6.40739	7.15911	1.29486	1.51	809	241	0.751717	6.57993	6.12476e-14	2.22902e-12	21.0381
AmplificationPeak1	1p22.3	Amplification	KIF14	kinesin family member 14	1.76756	2.21955e-12	7.60247	case	371.89	225.801	228.772	312.396	7.15698	7.97874	1.48852	1.42408	809	241	0.821762	7.34559	6.42774e-14	2.33087e-12	20.9911
AmplificationPeak1	1p22.3	Amplification	OPRK1	opioid receptor, kappa 1	2.13689	2.25111e-12	7.60041	case	30.2175	11.9768	68.3908	87.6639	1.20788	2.30339	1.77242	2.50922	809	241	1.09551	1.45933	6.52514e-14	2.36194e-12	20.9764
AmplificationPeak1	1p22.3	Amplification	LYPD6	LY6/PLAUR domain containing 6	0.444169	2.2559e-12	-7.60008	control	210.146	396.223	560.062	356.68	7.49324	6.32242	2.05901	2.23622	809	241	-1.17082	7.22451	6.54111e-14	2.36347e-12	20.9741
AmplificationPeak1	1p22.3	Amplification	ADIRF	adipogenesis regulatory factor	0.490427	2.32956e-12	-7.59538	control	1612.44	2160.74	2620.41	3023.51	10.2582	9.23028	1.7345	2.17819	809	241	-1.02789	10.0222	6.7703e-14	2.42888e-12	20.9406
AmplificationPeak1	1p22.3	Amplification	FBN3	fibrillin 3	2.55427	2.34421e-12	7.59446	case	142.982	36.3687	137.958	364.185	2.52412	3.87703	2.17566	3.13657	809	241	1.35291	2.83465	6.81592e-14	2.4409e-12	20.934
AmplificationPeak1	1p22.3	Amplification	SLC15A1	solute carrier family 15 (oligopeptide transporter), member 1	2.5978	2.37159e-12	7.59277	case	145.331	36.3117	256.755	560.242	1.82295	3.20024	2.23624	3.14442	809	241	1.37729	2.13907	6.90081e-14	2.46692e-12	20.922
AmplificationPeak1	1p22.3	Amplification	PRSS23	protease, serine, 23	0.600089	2.39681e-12	-7.59123	control	4007.18	6280.41	8476.18	8003.05	11.9534	11.2166	1.31298	1.35808	809	241	-0.736752	11.7843	6.97904e-14	2.49047e-12	20.911
AmplificationPeak1	1p22.3	Amplification	RASGEF1C	RasGEF domain family, member 1C	1.98174	2.58881e-12	7.57998	case	26.7118	8.13978	39.896	73.8036	1.32235	2.30911	1.55152	2.37867	809	241	0.986765	1.54883	7.57705e-14	2.67545e-12	20.831
AmplificationPeak1	1p22.3	Amplification	PHGDH	phosphoglycerate dehydrogenase	1.93195	2.619e-12	7.57828	case	3704.5	1316.18	1928.15	10110.8	9.4973	10.4474	1.56902	2.11538	809	241	0.950055	9.71536	7.67182e-14	2.69946e-12	20.8189
AmplificationPeak1	1p22.3	Amplification	SRD5A1	steroid-5-alpha-reductase, alpha polypeptide 1 (3-oxo-5 alpha-steroid delta 4-dehydrogenase alpha 1)	1.53173	2.67077e-12	7.57542	case	612.001	386.173	669.273	726.031	8.04755	8.66271	1.06187	1.24796	809	241	0.615162	8.18874	7.83386e-14	2.74212e-12	20.7986
AmplificationPeak1	1p22.3	Amplification	KIF2C	kinesin family member 2C	1.66056	2.77972e-12	7.56951	case	917.787	509.927	444.645	827.978	8.50358	9.23525	1.26492	1.4831	809	241	0.731668	8.67152	8.17962e-14	2.84341e-12	20.7566
AmplificationPeak1	1p22.3	Amplification	ACOT4	acyl-CoA thioesterase 4	0.639636	2.86827e-12	-7.56496	control	216.543	307.093	217.582	165.039	7.9069	7.26223	1.11246	1.31517	809	241	-0.644677	7.75893	8.45566e-14	2.92424e-12	20.7243
AmplificationPeak1	1p22.3	Amplification	VLDLR-AS1	VLDLR antisense RNA 1	1.68121	2.87398e-12	7.56466	case	14.9105	7.83296	25.5878	24.2855	2.33489	3.08439	1.27789	1.57262	809	241	0.749496	2.50692	8.47418e-14	2.92562e-12	20.7222
AmplificationPeak1	1p22.3	Amplification	SERPINA6	serpin peptidase inhibitor, clade A (alpha-1 antiproteinase, antitrypsin), member 6	0.221995	2.95459e-12	-7.56053	control	554.53	1153.56	5311.17	3347.34	4.16943	1.99803	4.14149	3.04136	809	241	-2.1714	3.67104	8.73313e-14	3.00987e-12	20.6929
AmplificationPeak1	1p22.3	Amplification	HID1	HID1 domain containing	0.614428	2.97331e-12	-7.55959	control	2695	3537.42	2610.12	2440.23	11.4185	10.7158	1.15591	1.58654	809	241	-0.702685	11.2572	8.79337e-14	3.02546e-12	20.6862
AmplificationPeak1	1p22.3	Amplification	VGLL1	vestigial-like family member 1	3.35091	3.03024e-12	7.55679	case	537.064	153.636	861.319	1464.59	3.11799	4.86255	2.84123	4.01353	809	241	1.74455	3.51841	8.9744e-14	3.07724e-12	20.6664
AmplificationPeak1	1p22.3	Amplification	EPHB3	EPH receptor B3	1.57438	3.06984e-12	7.55491	case	2761.82	1526.39	1824.02	3220.87	10.0754	10.7301	1.10869	1.40014	809	241	0.654779	10.2256	9.09831e-14	3.10787e-12	20.653
AmplificationPeak1	1p22.3	Amplification	KRT83	keratin 83, type II	2.11853	3.06949e-12	7.55493	case	61.348	11.1529	84.8201	307.057	1.46797	2.55103	1.67585	2.68979	809	241	1.08306	1.71656	9.09705e-14	3.10787e-12	20.6532
AmplificationPeak1	1p22.3	Amplification	MSLN	mesothelin	3.4826	3.0734e-12	7.55473	case	1398.63	300.232	1476.39	6005.47	3.15386	4.95403	2.93603	4.13444	809	241	1.80016	3.56704	9.10995e-14	3.10787e-12	20.6518
AmplificationPeak1	1p22.3	Amplification	F2RL2	coagulation factor II (thrombin) receptor-like 2	0.477387	3.13369e-12	-7.55186	control	445.299	735.93	664.835	546.852	8.73259	7.66582	1.85908	2.13755	809	241	-1.06677	8.48774	9.30286e-14	3.16297e-12	20.6314
AmplificationPeak1	1p22.3	Amplification	NAV3	neuron navigator 3	0.513249	3.12993e-12	-7.55204	control	214.649	284.008	1160.42	955.834	6.61986	5.65759	1.67867	1.9229	809	241	-0.96227	6.39899	9.29081e-14	3.16297e-12	20.6327
AmplificationPeak1	1p22.3	Amplification	SLC39A6	solute carrier family 39 (zinc transporter), member 6	0.50579	3.25345e-12	-7.54639	control	19858.2	29115.6	38315.3	30544.7	13.8818	12.8984	1.71319	1.97716	809	241	-0.983389	13.6561	9.68088e-14	3.27493e-12	20.5926
AmplificationPeak1	1p22.3	Amplification	CFAP61	cilia and flagella associated protein 61	0.519736	3.31782e-12	-7.54351	control	19.1071	29.309	61.7213	34.2651	3.95091	3.00676	1.64325	1.90536	809	241	-0.94415	3.73421	9.88605e-14	3.33873e-12	20.5722
AmplificationPeak1	1p22.3	Amplification	CDKN2A	cyclin-dependent kinase inhibitor 2A	1.91974	3.49122e-12	7.53599	case	741.938	267.606	591.876	1173.32	7.00292	7.94383	1.50064	2.25341	809	241	0.940908	7.21889	1.04414e-13	3.50866e-12	20.5191
AmplificationPeak1	1p22.3	Amplification	ARMT1	acidic residue methyltransferase 1	0.573128	3.61055e-12	-7.531	control	1862.76	2995.83	3688.41	2534.5	10.8062	10.0031	1.43556	1.51505	809	241	-0.803072	10.6218	1.08277e-13	3.6324e-12	20.4837
AmplificationPeak1	1p22.3	Amplification	IL12RB2	interleukin 12 receptor, beta 2	2.43982	3.67362e-12	7.52841	case	203.472	67.0214	233.037	488.498	3.83016	5.11694	2.1524	2.85122	809	241	1.28678	4.12551	1.10332e-13	3.68908e-12	20.4655
AmplificationPeak1	1p22.3	Amplification	FANCA	Fanconi anemia, complementation group A	1.58428	3.77974e-12	7.52418	case	424.354	253.944	232.864	381.337	7.52825	8.19208	1.16206	1.33173	809	241	0.663829	7.68062	1.13772e-13	3.79153e-12	20.4356
AmplificationPeak1	1p22.3	Amplification	INPP5J	inositol polyphosphate-5-phosphatase J	0.515867	4.03526e-12	-7.51452	control	553.992	744.917	847.321	795.102	8.80769	7.85276	1.60759	2.10084	809	241	-0.95493	8.58851	1.22036e-13	4.04021e-12	20.3674
AmplificationPeak1	1p22.3	Amplification	FAM72A	family with sequence similarity 72, member A	1.70173	4.301e-12	7.50503	case	59.7462	36.3315	39.623	58.9504	4.59437	5.36138	1.40495	1.35483	809	241	0.767006	4.77042	1.30725e-13	4.31373e-12	20.3005
AmplificationPeak1	1p22.3	Amplification	DNAJC12	DnaJ (Hsp40) homolog, subfamily C, member 12	0.425792	4.34329e-12	-7.50356	control	759.93	1025.27	1324.74	1348.34	8.84775	7.61597	2.11674	2.60792	809	241	-1.23178	8.56503	1.32123e-13	4.34563e-12	20.2901
AmplificationPeak1	1p22.3	Amplification	PSAT1	phosphoserine aminotransferase 1	2.45474	4.46532e-12	7.49943	case	672.717	254.271	605.95	964.06	6.08036	7.37593	2.1823	2.86441	809	241	1.29557	6.37773	1.36138e-13	4.47038e-12	20.261
AmplificationPeak1	1p22.3	Amplification	PHGR1	proline/histidine/glycine-rich 1	0.386873	4.57404e-12	-7.49584	control	10.7224	48.063	165.025	43.6838	2.68111	1.31105	2.63847	1.92226	809	241	-1.37007	2.36665	1.3972e-13	4.58055e-12	20.2358
AmplificationPeak1	1p22.3	Amplification	A2ML1	alpha-2-macroglobulin-like 1	3.43538	4.59635e-12	7.49512	case	478.308	224.615	1224.39	1334.65	2.96498	4.74545	3.03139	3.85936	809	241	1.78047	3.37364	1.40451e-13	4.59704e-12	20.2307
AmplificationPeak1	1p22.3	Amplification	CAPN13	calpain 13	0.410802	4.60609e-12	-7.49478	control	605.005	708.431	677.79	841.307	8.6747	7.39122	2.04823	3.11349	809	241	-1.28349	8.38011	1.40794e-13	4.6008e-12	20.2283
AmplificationPeak1	1p22.3	Amplification	PRDM13	PR domain containing 13	1.70736	4.62379e-12	7.4942	case	8.81043	2.43899	13.0846	26.994	0.415105	1.18687	1.1891	1.96241	809	241	0.771765	0.592243	1.41385e-13	4.61263e-12	20.2242
AmplificationPeak1	1p22.3	Amplification	IGF2BP3	insulin-like growth factor 2 mRNA binding protein 3	1.87665	4.65236e-12	7.49328	case	85.5234	32.0519	140.978	193.706	3.3959	4.30406	1.44983	2.20255	809	241	0.908157	3.60434	1.42329e-13	4.63593e-12	20.2178
AmplificationPeak1	1p22.3	Amplification	TRIML2	tripartite motif family-like 2	1.51947	4.81519e-12	7.48817	case	5.18027	2.05019	26.9061	19.2269	0.607257	1.21083	0.932813	1.53136	809	241	0.603573	0.745791	1.47692e-13	4.77972e-12	20.1818
AmplificationPeak1	1p22.3	Amplification	SERPINA5	serpin peptidase inhibitor, clade A (alpha-1 antiproteinase, antitrypsin), member 5	0.336328	5.06517e-12	-7.48072	control	930.177	1742.67	3093.47	1708.38	8.9505	7.37844	2.76086	3.19464	809	241	-1.57206	8.58968	1.55859e-13	4.98007e-12	20.1295
AmplificationPeak1	1p22.3	Amplification	AK8	adenylate kinase 8	0.605016	5.18643e-12	-7.47715	control	78.5289	103.018	70.9839	79.1595	6.29624	5.57128	1.22627	1.60323	809	241	-0.724956	6.12984	1.59937e-13	5.08621e-12	20.1043
AmplificationPeak1	1p22.3	Amplification	ABTB2	ankyrin repeat and BTB (POZ) domain containing 2	1.71357	5.25886e-12	7.47507	case	321.837	160.917	221.493	518.229	6.67334	7.45035	1.34406	1.64063	809	241	0.777004	6.85169	1.62349e-13	5.15477e-12	20.0898
AmplificationPeak1	1p22.3	Amplification	CELSR1	cadherin, EGF LAG seven-pass G-type receptor 1	0.594768	5.29008e-12	-7.4742	control	3828.63	5203.32	3881.39	3834.79	11.8829	11.1333	1.28143	1.62452	809	241	-0.749601	11.7109	1.63381e-13	5.17938e-12	20.0836
AmplificationPeak1	1p22.3	Amplification	ZNF671	zinc finger protein 671	0.632156	5.49632e-12	-7.46849	control	106.663	159.628	130.683	87.1077	6.90805	6.24641	1.18477	1.28321	809	241	-0.661649	6.75619	1.70253e-13	5.38032e-12	20.0436
AmplificationPeak1	1p22.3	Amplification	RNASE4	ribonuclease, RNase A family, 4	0.657501	5.7041e-12	-7.46292	control	1038.01	1380.03	950.799	920.654	10.0935	9.48858	1.04547	1.28629	809	241	-0.604935	9.95467	1.77227e-13	5.55716e-12	20.0045
AmplificationPeak1	1p22.3	Amplification	NXNL2	nucleoredoxin-like 2	0.445249	6.1529e-12	-7.45154	control	22.8275	37.2099	53.8325	46.0853	3.93896	2.77164	2.11931	2.19293	809	241	-1.16732	3.67103	1.92373e-13	6.00406e-12	19.9248
AmplificationPeak1	1p22.3	Amplification	KCNG1	potassium channel, voltage gated modifier subfamily G, member 1	2.58873	6.20347e-12	7.4503	case	282.959	72.4309	255.749	860.362	3.81732	5.18956	2.32009	3.07083	809	241	1.37224	4.13228	1.941e-13	6.0486e-12	19.9161
AmplificationPeak1	1p22.3	Amplification	UBE2T	ubiquitin-conjugating enzyme E2T	1.52394	6.29741e-12	7.44807	case	669.685	440.884	332.144	535.19	8.39215	8.99995	1.11389	1.1088	809	241	0.607808	8.53165	1.97234e-13	6.13679e-12	19.9005
AmplificationPeak1	1p22.3	Amplification	SLC18A2	solute carrier family 18 (vesicular monoamine transporter), member 2	0.49729	6.5128e-12	-7.44303	control	10.8617	27.1352	112.475	19.1854	3.34237	2.33453	1.86622	1.77893	809	241	-1.00784	3.11105	2.0452e-13	6.34388e-12	19.8652
AmplificationPeak1	1p22.3	Amplification	LOC285629	uncharacterized LOC285629	1.73186	7.07137e-12	7.43074	case	9.96587	4.84501	50.9179	28.0665	0.992802	1.78512	1.30945	1.85995	809	241	0.792319	1.17466	2.23414e-13	6.89812e-12	19.7793
AmplificationPeak1	1p22.3	Amplification	NRTN	neurturin	1.89635	7.09587e-12	7.43022	case	42.3151	19.12	50.2421	79.0242	3.11866	4.04188	1.59898	1.98233	809	241	0.923222	3.33056	2.24249e-13	6.91333e-12	19.7757
AmplificationPeak1	1p22.3	Amplification	CEACAM19	carcinoembryonic antigen-related cell adhesion molecule 19	1.72446	7.13862e-12	7.42932	case	136.798	62.7059	108.269	231.38	5.24537	6.03151	1.34156	1.74153	809	241	0.786145	5.42581	2.25698e-13	6.94736e-12	19.7694
AmplificationPeak1	1p22.3	Amplification	CENPF	centromere protein F, 350/400kDa	1.57294	7.60073e-12	7.41986	case	3497.08	2252.1	1831.62	2718.55	10.6888	11.3423	1.20441	1.18902	809	241	0.653468	10.8388	2.41556e-13	7.40039e-12	19.7034
AmplificationPeak1	1p22.3	Amplification	SLC40A1	solute carrier family 40 (iron-regulated transporter), member 1	0.472624	7.66376e-12	-7.41863	control	5494.64	7926.09	10080.7	11126.3	11.8951	10.8138	1.93123	2.16665	809	241	-1.08123	11.6469	2.43702e-13	7.43347e-12	19.6948
AmplificationPeak1	1p22.3	Amplification	LONRF2	LON peptidase N-terminal domain and ring finger 2	0.428485	7.88839e-12	-7.41426	control	688.506	809.507	868.465	1252.09	8.74137	7.51868	2.04505	2.82952	809	241	-1.22268	8.46073	2.51453e-13	7.6583e-12	19.6644
AmplificationPeak1	1p22.3	Amplification	ZG16B	zymogen granule protein 16B	0.475872	8.02342e-12	-7.41168	control	1489.54	1614.59	1786.37	4027.65	9.96554	8.89419	1.74198	2.59858	809	241	-1.07135	9.71964	2.5615e-13	7.77786e-12	19.6464
AmplificationPeak1	1p22.3	Amplification	PGLYRP4	peptidoglycan recognition protein 4	1.81819	8.27774e-12	7.40699	case	13.8379	4.66058	27.2363	41.2187	0.860596	1.7231	1.39857	2.10371	809	241	0.862502	1.05856	2.64907e-13	8.00757e-12	19.6137
AmplificationPeak1	1p22.3	Amplification	CXXC5	CXXC finger protein 5	0.649984	8.52618e-12	-7.40251	control	747.523	966.45	582.787	626.614	9.61072	8.9892	1.05961	1.39404	809	241	-0.621524	9.46807	2.73538e-13	8.2192e-12	19.5825
AmplificationPeak1	1p22.3	Amplification	KCND3	potassium channel, voltage gated Shal related subfamily D, member 3	0.432042	9.72628e-12	-7.3825	control	56.5896	79.9981	115.99	107.984	5.03698	3.82623	2.16122	2.47366	809	241	-1.21076	4.75909	3.15611e-13	9.37165e-12	19.4434
AmplificationPeak1	1p22.3	Amplification	FAM198B	family with sequence similarity 198, member B	0.577431	9.86229e-12	-7.38039	control	3967.71	5538.71	6788.03	5342.61	11.8142	11.0219	1.38013	1.71609	809	241	-0.792281	11.6323	3.20408e-13	9.50009e-12	19.4288
AmplificationPeak1	1p22.3	Amplification	TENM2	teneurin transmembrane protein 2	0.459214	9.94542e-12	-7.37909	control	79.6487	124.89	200.652	220.559	5.7697	4.64693	2.0421	2.18219	809	241	-1.12276	5.512	3.23388e-13	9.56783e-12	19.4198
AmplificationPeak1	1p22.3	Amplification	NEK2	NIMA-related kinase 2	1.5734	9.98735e-12	7.37846	case	750.694	503.064	375.182	481.731	8.54598	9.19987	1.22599	1.14732	809	241	0.65389	8.69607	3.24866e-13	9.58997e-12	19.4153
AmplificationPeak1	1p22.3	Amplification	TMEM26	transmembrane protein 26	0.471568	1.0984e-11	-7.36407	control	234.038	391.499	567.963	497.117	7.31283	6.22837	2.02317	1.95748	809	241	-1.08446	7.06392	3.59966e-13	1.05336e-11	19.3156
AmplificationPeak1	1p22.3	Amplification	ATP7B	ATPase, Cu++ transporting, beta polypeptide	0.581982	1.12009e-11	-7.36109	control	430.892	622.946	635.873	504.721	8.68583	7.90488	1.38632	1.6338	809	241	-0.780953	8.50658	3.67703e-13	1.07222e-11	19.2949
AmplificationPeak1	1p22.3	Amplification	ACER2	alkaline ceramidase 2	0.591895	1.12365e-11	-7.3606	control	93.4518	141.332	140.251	102.325	6.60891	5.85233	1.36787	1.50995	809	241	-0.756587	6.43526	3.6898e-13	1.07258e-11	19.2916
AmplificationPeak1	1p22.3	Amplification	CCKBR	cholecystokinin B receptor	2.08586	1.12427e-11	7.36052	case	55.0657	13.5965	106.339	316.054	0.965252	2.02589	1.68177	2.70944	809	241	1.06064	1.20869	3.69196e-13	1.07258e-11	19.291
AmplificationPeak1	1p22.3	Amplification	RET	ret proto-oncogene	0.400868	1.2769e-11	-7.34132	control	1072.46	1547.05	2617.01	2386.14	9.15265	7.83385	2.3318	2.81132	809	241	-1.3188	8.84995	4.23252e-13	1.22083e-11	19.1582
AmplificationPeak1	1p22.3	Amplification	TCF7L1	transcription factor 7-like 1 (T-cell specific, HMG-box)	1.70068	1.28471e-11	7.34037	case	1069.88	526.938	553.082	1158.89	8.45815	9.22427	1.32644	1.70931	809	241	0.766113	8.634	4.26107e-13	1.22731e-11	19.1517
AmplificationPeak1	1p22.3	Amplification	STC2	stanniocalcin 2	0.422505	1.32623e-11	-7.33554	control	6457.57	12741.8	19607.5	13260.8	12.0763	10.8333	2.35323	2.16194	809	241	-1.24296	11.791	4.40977e-13	1.26652e-11	19.1183
AmplificationPeak1	1p22.3	Amplification	PP14571	uncharacterized LOC100130449	0.394105	1.34207e-11	-7.33373	control	83.7708	124.541	186.414	207.701	5.39616	4.05282	2.45452	2.63952	809	241	-1.34335	5.08783	4.46697e-13	1.28113e-11	19.1058
AmplificationPeak1	1p22.3	Amplification	DNMT3B	DNA (cytosine-5-)-methyltransferase 3 beta	1.52571	1.34996e-11	7.33282	case	249.224	160.547	171.301	248.131	6.85358	7.46306	1.11811	1.18316	809	241	0.609483	6.99347	4.49577e-13	1.28573e-11	19.0996
AmplificationPeak1	1p22.3	Amplification	CTSV	cathepsin V	1.81689	1.36646e-11	7.33099	case	286.93	138.474	304.856	448.923	6.14051	7.00198	1.51905	1.85603	809	241	0.861469	6.33824	4.55455e-13	1.29885e-11	19.0869
AmplificationPeak1	1p22.3	Amplification	ESYT3	extended synaptotagmin-like protein 3	1.97226	1.37731e-11	7.3298	case	49.0303	23.4317	51.7458	69.7402	3.34296	4.32281	1.72913	2.10869	809	241	0.979851	3.56786	4.59329e-13	1.30805e-11	19.0787
AmplificationPeak1	1p22.3	Amplification	ZNF737	zinc finger protein 737	0.627596	1.409e-11	-7.3264	control	363.846	522.665	402.479	315.91	8.61995	7.94786	1.19621	1.41964	809	241	-0.672093	8.46569	4.70548e-13	1.33622e-11	19.0552
AmplificationPeak1	1p22.3	Amplification	ZBTB16	zinc finger and BTB domain containing 16	0.42291	1.47349e-11	-7.31966	control	41.1166	64.447	136.289	104.823	4.36297	3.12139	2.27142	2.44889	809	241	-1.24158	4.078	4.93579e-13	1.39927e-11	19.0088
AmplificationPeak1	1p22.3	Amplification	HDC	histidine decarboxylase	0.472185	1.73232e-11	-7.29516	control	48.9526	281.502	2890.04	223.244	4.53558	3.45301	2.02865	2.0072	809	241	-1.08257	4.2871	5.87066e-13	1.65313e-11	18.8402
AmplificationPeak1	1p22.3	Amplification	REEP1	receptor accessory protein 1	0.497023	1.73708e-11	-7.29474	control	341.07	468.903	484.371	427.627	8.07336	7.06474	1.74305	2.30146	809	241	-1.00862	7.84185	5.88829e-13	1.65353e-11	18.8373
AmplificationPeak1	1p22.3	Amplification	ROPN1	rhophilin associated tail protein 1	2.79869	1.744e-11	7.29413	case	209.873	57.6824	223.033	536.263	2.48138	3.96613	2.48533	3.58558	809	241	1.48475	2.82216	5.91361e-13	1.65828e-11	18.8332
AmplificationPeak1	1p22.3	Amplification	TPO	thyroid peroxidase	0.587689	1.85714e-11	-7.28461	control	7.62724	11.2179	15.2299	19.425	2.90439	2.13751	1.41488	1.50313	809	241	-0.766876	2.72837	6.3248e-13	1.76621e-11	18.7678
AmplificationPeak1	1p22.3	Amplification	GNA14	guanine nucleotide binding protein (G protein), alpha 14	0.553334	2.01937e-11	-7.27186	control	80.3642	136.378	181.791	117.399	6.24967	5.39589	1.59393	1.62498	809	241	-0.853777	6.0537	6.92031e-13	1.91922e-11	18.6804
AmplificationPeak1	1p22.3	Amplification	CRABP1	cellular retinoic acid binding protein 1	3.68624	2.0904e-11	7.26659	case	1885.95	563.881	2536.74	4933.36	5.03793	6.92008	3.37863	4.00725	809	241	1.88215	5.46992	7.1821e-13	1.98364e-11	18.6443
AmplificationPeak1	1p22.3	Amplification	C1QL4	complement component 1, q subcomponent-like 4	1.99069	2.14396e-11	7.26272	case	31.3185	12.0411	47.5753	85.426	1.82666	2.81993	1.71092	2.30964	809	241	0.993268	2.05464	7.38078e-13	2.03294e-11	18.6178
AmplificationPeak1	1p22.3	Amplification	TRPM8	transient receptor potential cation channel, subfamily M, member 8	2.00902	2.17018e-11	7.26088	case	77.3669	15.3048	150.038	302	1.51682	2.52332	1.57955	2.6842	809	241	1.00649	1.74784	7.47699e-13	2.05663e-11	18.6052
AmplificationPeak1	1p22.3	Amplification	ABCA13	ATP-binding cassette, sub-family A (ABC1), member 13	2.28783	2.18915e-11	7.25954	case	86.4502	26.5604	181.956	245.781	1.84201	3.03599	1.98821	2.94288	809	241	1.19398	2.11605	7.54769e-13	2.07325e-11	18.5961
AmplificationPeak1	1p22.3	Amplification	SLC6A2	solute carrier family 6 (neurotransmitter transporter), member 2	1.95168	2.26408e-11	7.25439	case	32.2435	6.76848	31.5156	105.345	1.21485	2.17957	1.55781	2.48827	809	241	0.964715	1.43628	7.82592e-13	2.14383e-11	18.5609
AmplificationPeak1	1p22.3	Amplification	LYPD5	LY6/PLAUR domain containing 5	1.51355	2.32386e-11	7.25038	case	189.717	88.8253	148.232	462.311	6.01078	6.60871	1.01611	1.43027	809	241	0.597936	6.14802	8.04977e-13	2.20216e-11	18.5335
AmplificationPeak1	1p22.3	Amplification	SLCO4A1-AS1	SLCO4A1 antisense RNA 1	1.80755	2.34276e-11	7.24916	case	14.1583	5.15982	18.3746	34.9929	1.38425	2.23829	1.46182	2.01908	809	241	0.854037	1.58027	8.11928e-13	2.21817e-11	18.5252
AmplificationPeak1	1p22.3	Amplification	HSPB8	heat shock 22kDa protein 8	0.477619	2.36431e-11	-7.24778	control	830.759	1272.56	1901.6	1782.82	9.09138	8.02531	1.97214	2.1157	809	241	-1.06607	8.84669	8.19842e-13	2.23676e-11	18.5158
AmplificationPeak1	1p22.3	Amplification	SCN2B	sodium channel, voltage gated, type II beta subunit	0.506916	2.3979e-11	-7.24565	control	11.967	23.1917	34.5286	21.7863	3.47674	2.49656	1.8616	1.78724	809	241	-0.98018	3.25177	8.32231e-13	2.26292e-11	18.5012
AmplificationPeak1	1p22.3	Amplification	HRK	harakiri, BCL2 interacting protein	1.54165	2.46645e-11	7.2413	case	4.25998	1.77369	7.65814	10.2945	0.728381	1.35286	1.06704	1.48489	809	241	0.624477	0.871714	8.58063e-13	2.32218e-11	18.4715
AmplificationPeak1	1p22.3	Amplification	UGT2B15	UDP glucuronosyltransferase 2 family, polypeptide B15	0.381288	2.47555e-11	-7.24073	control	47.0205	90.842	277.502	149.47	4.07013	2.67908	2.61115	2.64973	809	241	-1.39105	3.75085	8.61461e-13	2.32826e-11	18.4676
AmplificationPeak1	1p22.3	Amplification	AGTR1	angiotensin II receptor, type 1	0.366148	2.53612e-11	-7.23701	control	463.921	767.669	2112.35	1755.87	6.74622	5.29672	2.73754	2.71126	809	241	-1.4495	6.41352	8.84292e-13	2.38676e-11	18.4422
AmplificationPeak1	1p22.3	Amplification	HPGDS	hematopoietic prostaglandin D synthase	0.623859	2.61804e-11	-7.23214	control	38.4362	58.6322	49.7628	40.9871	5.42272	4.74201	1.27022	1.32711	809	241	-0.680709	5.26648	9.15023e-13	2.45983e-11	18.409
AmplificationPeak1	1p22.3	Amplification	WNT6	wingless-type MMTV integration site family, member 6	2.17951	2.62376e-11	7.23178	case	73.2674	23.5729	86.1312	153.006	2.65911	3.78311	1.92523	2.6721	809	241	1.124	2.9171	9.17323e-13	2.46273e-11	18.4066
AmplificationPeak1	1p22.3	Amplification	NEK10	NIMA-related kinase 10	0.352118	2.67488e-11	-7.22884	control	173.654	236.929	352.602	372.955	6.02861	4.52274	2.76043	3.09681	809	241	-1.50587	5.68297	9.36467e-13	2.51056e-11	18.3865
AmplificationPeak1	1p22.3	Amplification	KCNK15	potassium channel, two pore domain subfamily K, member 15	0.434155	2.69179e-11	-7.22785	control	168.696	249.558	328.15	364.16	6.78479	5.58107	2.17019	2.58243	809	241	-1.20372	6.50851	9.4295e-13	2.52145e-11	18.3798
AmplificationPeak1	1p22.3	Amplification	CPLX1	complexin 1	0.59064	2.75742e-11	-7.22413	control	109.505	157.018	178.425	132.96	6.68652	5.92687	1.36813	1.63619	809	241	-0.75965	6.51216	9.67925e-13	2.57458e-11	18.3544
AmplificationPeak1	1p22.3	Amplification	SOX11	SRY (sex determining region Y)-box 11	2.35367	2.78211e-11	7.22275	case	559.683	246.622	665.307	936.456	5.76161	6.99652	2.21261	2.69428	809	241	1.23491	6.04505	9.77332e-13	2.59276e-11	18.3451
AmplificationPeak1	1p22.3	Amplification	DEPDC1	DEP domain containing 1	1.68124	2.83765e-11	7.21972	case	476.211	258.732	253.627	507.861	7.44732	8.19685	1.3667	1.56946	809	241	0.749528	7.61936	9.98293e-13	2.64141e-11	18.3244
AmplificationPeak1	1p22.3	Amplification	CMYA5	cardiomyopathy associated 5	0.566903	2.9227e-11	-7.21516	control	499.298	707.496	771.825	624.868	8.83419	8.01537	1.46548	1.79669	809	241	-0.818827	8.64625	1.03065e-12	2.72347e-11	18.2935
AmplificationPeak1	1p22.3	Amplification	DMRTA2	DMRT-like family A2	1.63994	2.92695e-11	7.21494	case	8.20711	3.23808	20.023	32.2482	0.624568	1.33821	1.19449	1.77217	809	241	0.713647	0.788367	1.03228e-12	2.72419e-11	18.2919
AmplificationPeak1	1p22.3	Amplification	SCGB2A2	secretoglobin, family 2A, member 2	0.165107	2.93212e-11	-7.21466	control	18251.3	27106.6	93544.1	61021.7	10.1298	7.5313	4.76716	5.37159	809	241	-2.59853	9.53341	1.03425e-12	2.72582e-11	18.2901
AmplificationPeak1	1p22.3	Amplification	KIF18B	kinesin family member 18B	1.64603	3.36007e-11	7.19362	case	341.677	217.561	216.795	259.81	7.18996	7.90894	1.35981	1.37337	809	241	0.718986	7.35498	1.19822e-12	3.12933e-11	18.1471
AmplificationPeak1	1p22.3	Amplification	GYLTL1B	glycosyltransferase-like 1B	1.75204	3.51996e-11	7.18651	case	617.483	326.192	380.728	744.152	7.65214	8.46117	1.50258	1.64024	809	241	0.809037	7.83783	1.25919e-12	3.28007e-11	18.0989
AmplificationPeak1	1p22.3	Amplification	KERA	keratocan	0.515816	3.5716e-11	-7.18422	control	15.858	37.9883	304.394	44.7474	3.76644	2.81136	1.83462	1.73798	809	241	-0.955071	3.54722	1.27943e-12	3.31993e-11	18.0834
AmplificationPeak1	1p22.3	Amplification	SMPD3	sphingomyelin phosphodiesterase 3, neutral membrane (neutral sphingomyelinase II)	0.589127	3.74742e-11	-7.17678	control	157.334	229.62	356.594	272.248	7.09323	6.32988	1.40043	1.60743	809	241	-0.76335	6.91803	1.34759e-12	3.48783e-11	18.033
AmplificationPeak1	1p22.3	Amplification	COL14A1	collagen, type XIV, alpha 1	0.520163	3.99104e-11	-7.16698	control	1548.36	2430.77	2841.89	2664.79	10.3601	9.41713	1.76057	1.90332	809	241	-0.942964	10.1437	1.44276e-12	3.72457e-11	17.9668
AmplificationPeak1	1p22.3	Amplification	LUZP2	leucine zipper protein 2	0.493965	4.05274e-11	-7.16461	control	17.2265	29.8592	72.321	58.3071	3.55	2.53248	1.94544	1.90738	809	241	-1.01752	3.31645	1.46678e-12	3.78175e-11	17.9507
AmplificationPeak1	1p22.3	Amplification	AXIN2	axin 2	0.666109	4.11205e-11	-7.16236	control	183.101	250.734	171.487	136.002	7.64666	7.06049	1.0513	1.31027	809	241	-0.58617	7.51212	1.48994e-12	3.83164e-11	17.9355
AmplificationPeak1	1p22.3	Amplification	CDC25A	cell division cycle 25A	1.59247	4.44108e-11	7.15048	case	256.049	153.791	147.608	214.38	6.76246	7.43372	1.23605	1.41841	809	241	0.671262	6.91653	1.61813e-12	4.14021e-11	17.8554
AmplificationPeak1	1p22.3	Amplification	NEGR1	neuronal growth regulator 1	0.563974	4.47659e-11	-7.14926	control	190.661	294.689	518.171	270.183	7.43431	6.60801	1.5017	1.80427	809	241	-0.826299	7.24466	1.63188e-12	4.17009e-11	17.8471
AmplificationPeak1	1p22.3	Amplification	CDCA7	cell division cycle associated 7	2.08503	4.52523e-11	7.14757	case	378.741	175.713	263.856	456.909	6.21914	7.27921	1.95465	2.23628	809	241	1.06007	6.46245	1.65124e-12	4.21421e-11	17.8357
AmplificationPeak1	1p22.3	Amplification	APOF	apolipoprotein F	0.490162	4.98531e-11	-7.13253	control	8.1011	15.6577	29.6718	20.3687	2.63976	1.61109	1.99742	1.86012	809	241	-1.02867	2.40366	1.83279e-12	4.654e-11	17.7344
AmplificationPeak1	1p22.3	Amplification	EFCAB6	EF-hand calcium binding domain 6	0.602327	5.17185e-11	-7.12679	control	37.5197	50.7649	40.0612	37.4153	5.22232	4.49094	1.30188	1.6869	809	241	-0.731382	5.05445	1.90714e-12	4.82457e-11	17.6958
AmplificationPeak1	1p22.3	Amplification	SH2B2	SH2B adaptor protein 2	1.5303	5.27654e-11	7.12367	case	67.1063	41.2351	39.7653	61.1984	4.94155	5.55537	1.13807	1.2913	809	241	0.613818	5.08244	1.94882e-12	4.91767e-11	17.6748
AmplificationPeak1	1p22.3	Amplification	THSD7B	thrombospondin, type I, domain containing 7B	0.539923	5.40649e-11	-7.11984	control	17.2134	31.0982	40.6989	22.4908	4.11961	3.23043	1.69918	1.71623	809	241	-0.889175	3.91552	2.00122e-12	5.03727e-11	17.649
AmplificationPeak1	1p22.3	Amplification	ATP1A2	ATPase, Na+/K+ transporting, alpha 2 polypeptide	0.44876	5.54878e-11	-7.11574	control	37.1534	117.48	591.969	72.2182	4.80518	3.6492	2.23673	2.14247	809	241	-1.15598	4.53985	2.05872e-12	5.1691e-11	17.6215
AmplificationPeak1	1p22.3	Amplification	FAM161B	family with sequence similarity 161, member B	0.662243	5.83231e-11	-7.10796	control	131.565	175.274	137.39	131.824	7.09112	6.49655	1.08516	1.31006	809	241	-0.594568	6.95465	2.17256e-12	5.43464e-11	17.5693
AmplificationPeak1	1p22.3	Amplification	FGF14	fibroblast growth factor 14	0.575249	6.29823e-11	-7.09593	control	135.84	242.913	977.792	422.152	6.75573	5.95799	1.4909	1.66728	809	241	-0.797742	6.57263	2.36076e-12	5.88353e-11	17.4886
AmplificationPeak1	1p22.3	Amplification	PIF1	PIF1 5'-to-3' DNA helicase	1.66238	6.57617e-11	7.0892	case	83.7234	44.0786	57.5464	108.68	4.83631	5.56956	1.34478	1.612	809	241	0.73325	5.00461	2.47299e-12	6.15561e-11	17.4435
AmplificationPeak1	1p22.3	Amplification	TUBA3D	tubulin, alpha 3d	0.376005	6.61782e-11	-7.0882	control	98.1364	164.134	605.215	466.867	4.60749	3.19631	2.72785	2.67195	809	241	-1.41118	4.28359	2.48999e-12	6.19028e-11	17.4369
AmplificationPeak1	1p22.3	Amplification	FAM83D	family with sequence similarity 83, member D	1.67953	6.82163e-11	7.08348	case	610.613	370.564	387.12	523.948	7.89804	8.6461	1.41739	1.51409	809	241	0.74806	8.06974	2.57237e-12	6.37151e-11	17.4053
AmplificationPeak1	1p22.3	Amplification	CFAP69	cilia and flagella associated protein 69	0.604084	7.15043e-11	-7.07607	control	95.366	128.581	115.975	122.704	6.47707	5.74989	1.3412	1.58725	809	241	-0.727178	6.31017	2.70696e-12	6.66394e-11	17.3558
AmplificationPeak1	1p22.3	Amplification	RAD54L	RAD54-like (S. cerevisiae)	1.58178	7.23583e-11	7.07419	case	284.192	161.672	139.119	243.753	6.88768	7.54923	1.20636	1.48365	809	241	0.661551	7.03952	2.74221e-12	6.73101e-11	17.3432
AmplificationPeak1	1p22.3	Amplification	UGT8	UDP glycosyltransferase 8	2.3778	7.24032e-11	7.07409	case	188.495	56.1763	172.517	377.836	3.67431	4.92394	2.19251	3.02642	809	241	1.24963	3.96113	2.74422e-12	6.73101e-11	17.3425
AmplificationPeak1	1p22.3	Amplification	C1orf168	chromosome 1 open reading frame 168	0.439211	7.43741e-11	-7.06986	control	48.1971	72.7603	112.364	103.99	4.77124	3.58423	2.25639	2.39861	809	241	-1.18701	4.49879	2.82529e-12	6.90167e-11	17.3143
AmplificationPeak1	1p22.3	Amplification	LINC00518	long intergenic non-protein coding RNA 518	1.83146	7.4587e-11	7.0694	case	15.7378	7.62704	57.62	41.7565	1.0004	1.8734	1.50884	2.17239	809	241	0.872998	1.20077	2.83418e-12	6.90167e-11	17.3112
AmplificationPeak1	1p22.3	Amplification	CRIP1	cysteine-rich protein 1 (intestinal)	0.530073	7.44736e-11	-7.06964	control	4851.05	6717.55	8373.58	11344.1	11.8957	10.98	1.71712	1.92321	809	241	-0.915737	11.6855	2.82945e-12	6.90167e-11	17.3128
AmplificationPeak1	1p22.3	Amplification	MATN4	matrilin 4	1.80888	7.50168e-11	7.06849	case	22.68	10.4631	127.543	89.4823	1.33121	2.1863	1.48422	2.11367	809	241	0.855095	1.52747	2.85192e-12	6.93612e-11	17.3052
AmplificationPeak1	1p22.3	Amplification	C10orf82	chromosome 10 open reading frame 82	0.326455	7.78418e-11	-7.06271	control	69.7728	115.918	171.787	158.941	4.61857	3.00353	3.11297	3.13767	809	241	-1.61505	4.24788	2.9675e-12	7.19984e-11	17.2666
[truncated: 59,291 more rows]

## Sheet: S3
Table S3: Cis Genes Ranking Using Mediation Analysis for TCGA Breast Cancer
[truncated: 1,331 more rows]

## Sheet: S4
Table S4: Rank 1 Cis Genes for TCGA Breast Cancer
[truncated: 66 more rows]

[truncated: 8 more sheets: S5, S6, S7, S8, S9, S10, S11, S12]
